# Supplementary material for: New Insights Into the Antibacterial Mechanism of Cryptotanshinone, a Representative Diterpenoid Quinone From Salvia miltiorrhiza Bunge
Source: Front Microbiol. 2021 Feb 25;12:647289. doi: 10.3389/fmicb.2021.647289 (PMC7950322; doi:10.3389/fmicb.2021.647289)
Supplement: Supplementary Data Set 1 — Y1-6 is cryptotanshinone-treated group. [file Table_1.XLSX]

## Sheet: CT_Con
ID	m/z	Retention time (min)	Ion mode	Metabolites	Compound ID	Super Class	Class	Sub Class	Adducts	Formula	Score	Fragmentation Score	Mass Error (ppm)	VIP	P-value	adj.P-value	log2(FC)	FC	average(CT)	average(Con)	Y-1	Y-2	Y-3	Y-4	Y-5	Y-6	D-1	D-2	D-3	D-4	D-5	D-6
1.13_663.1096n	662.102	1.12535	neg	Nicotinamide adenine dinucleotide (NAD)	101	Unclassified	Unclassified	Unclassified	M-H, M+FA-H	C21H27N7O14P2	59.1	98.1	0.693751	1.92381	0.00380798	0.0100113	-6.5379	0.010762	8067.7	749645	12179.8	7937.19	4719.37	4139.16	5541.94	13888.8	1.32136e+06	1.19993e+06	1.02973e+06	354970	294399	297477
11.28_524.2994m/z	524.299	11.2765	neg	L-a-Lysophosphatidylserine	34531	Unclassified	Unclassified	Unclassified	M-H	C24H48NO9P	58.6	96.1	0.0273268	2.44755	3.44418e-07	5.46364e-06	1.27597	2.42162	1.59038e+06	656741	1.48533e+06	1.64752e+06	1.56628e+06	1.59621e+06	1.6816e+06	1.56532e+06	951937	758453	691940	467449	525953	544712
9.45_470.2644n	471.272	9.45173	pos	PG(15:0/0:0)	LMGP04050034	Lipids and lipid-like molecules	Glycerophospholipids	Glycerophosphoglycerols	M+H, 2M+Na, 2M+H	C21H43O9P	58.5	94.6	-0.223976	2.54433	2.6274e-05	0.000168729	-4.07947	0.0591501	67336	1.13839e+06	69296.1	48938.8	47811	87886.4	71858.7	78225.3	1.43738e+06	1.34116e+06	1.58145e+06	942865	752366	775119
10.06_453.2854n	454.293	10.0564	pos	PE(16:0/0:0)	40776	Unclassified	Unclassified	Unclassified	M+H, 2M+H, M+Na, M+H-H2O	C21H44NO7P	58.3	94.5	-0.232076	2.45215	1.30975e-06	1.52021e-05	1.4295	2.69353	1.51826e+06	563668	1.262e+06	1.77285e+06	1.33266e+06	1.53457e+06	1.64547e+06	1.562e+06	595204	507904	803416	459382	516630	499472
2.58_220.1178m/z	220.118	2.58485	pos	Pantothenic Acid	241	Organooxygen compounds	Alcohols and polyols	Polyols	M+H	C9H17NO5	58.1	94.1	-0.826314	2.18482	0.01189	0.0261055	-5.63351	0.020144	21639.7	1.07425e+06	18896.2	22740.9	19350.4	18635.1	19450.3	30765	1.86508e+06	2.02543e+06	1.60438e+06	328257	312339	310010
11.20_568.3621m/z	568.362	11.2014	neg	LysoPC(18:0)	HMDB0010384	Lipids and lipid-like molecules	Glycerophospholipids	Glycerophosphocholines	M+FA-H	C26H54NO7P	57.9	90.8	0.182131	1.69198	3.91281e-07	6.02259e-06	0.944974	1.92515	933548	484921	835262	1.00617e+06	870554	934367	1.00114e+06	953802	597816	516551	419127	440802	459779	475454
10.55_484.2800n	485.287	10.5523	pos	PG(16:0/0:0)[U]	40874	Unclassified	Unclassified	Unclassified	M+H-H2O, M+H	C22H45O9P	57.8	94.8	-0.229265	1.4404	0.00356765	0.00945993	-2.10653	0.232205	123842	533329	101146	112602	88020.5	147408	154767	139106	555800	503952	1.04301e+06	330881	377042	389282
9.38_439.2697n	440.277	9.3815	pos	LysoPE(15:0/0:0)	62289	Lipids and lipid-like molecules	Glycerophospholipids	Glycerophosphoethanolamines	M+H, 2M+H, M+Na, M+H-H2O	C20H42NO7P	57.7	90.8	-0.403563	3.84207	0.000589853	0.00213392	-2.76377	0.147238	458224	3.11212e+06	409292	249537	384225	717505	480149	508635	3.12318e+06	2.77056e+06	5.70522e+06	2.35025e+06	2.35819e+06	2.36534e+06
10.11_540.3308m/z	540.331	10.1068	neg	LysoPC(16:0)	HMDB0010382	Lipids and lipid-like molecules	Glycerophospholipids	Glycerophosphocholines	M+FA-H	C24H50NO7P	57.6	88.9	0.296447	3.14891	9.66649e-10	8.57587e-08	2.14829	4.43302	1.95512e+06	441035	1.66305e+06	2.13082e+06	1.92614e+06	2.01307e+06	2.05706e+06	1.94055e+06	550352	425967	399174	430285	410316	430114
10.43_521.3482n	522.355	10.4256	pos	LysoPC(18:1(9Z))	HMDB0002815	Lipids and lipid-like molecules	Glycerophospholipids	Glycerophosphocholines	M+H, M+Na	C26H52NO7P	57.5	90.2	0.121147	3.40631	0.000131356	0.000619689	0.666534	1.58726	5.40968e+06	3.4082e+06	4.1827e+06	6.31055e+06	5.1343e+06	5.26932e+06	5.97572e+06	5.58548e+06	2.76691e+06	3.35619e+06	3.51227e+06	3.50952e+06	3.56401e+06	3.74028e+06
10.62_278.0942n	279.102	10.6226	pos	DIHYDRO TANSHINONE	85014	Unclassified	Unclassified	Unclassified	M+H, M+Na	C18H14O3	57.5	91.2	-0.238656	4.18705	4.46756e-09	2.43909e-07	8.17223	288.46	2.67412e+06	9270.31	2.76869e+06	2.82421e+06	3.02053e+06	2.52049e+06	2.03823e+06	2.87256e+06	2537.7	6415.01	8998.72	6142.17	15001	16527.3
0.81_130.0499m/z	130.05	0.80825	pos	(R)-(+)-2-Pyrrolidone-5-carboxylic acid	63632	Unclassified	Unclassified	Unclassified	M+H	C5H7NO3	57.4	90.7	0.0530151	1.59203	4.0295e-05	0.000236283	-2.68122	0.155909	77514.3	497176	98223.2	97851.9	88782.3	56315.6	61131.3	62781.3	564164	524991	199748	552216	584602	557337
10.34_478.2940m/z	478.294	10.3359	neg	PE(18:1(9Z)/0:0)	40778	Unclassified	Unclassified	Unclassified	M-H	C23H46NO7P	57.4	89.1	0.102551	6.03149	4.7444e-12	3.25804e-09	3.17119	9.00791	6.19097e+06	687282	5.70457e+06	6.6901e+06	6.10027e+06	6.12027e+06	6.02199e+06	6.50862e+06	840936	684378	642104	654391	637460	664420
0.84_442.0171m/z	442.017	0.843283	neg	Guanosine 5′-diphosphate (GDP)	43385	Unclassified	Unclassified	Unclassified	M-H	C10H15N5O11P2	57.3	94.8	0.0251892	1.30158	1.41435e-05	0.000102113	-4.50247	0.0441185	12807.2	290292	34829.4	356.045	8621.99	5548.25	12704.5	14783.2	364336	382089	355774	188828	224617	226106
0.68_147.0531n	148.06	0.683533	pos	L-Glutamate	19	Organic acids and derivatives	Carboxylic acids and derivatives	Amino acids, peptides, and analogues	M+H, M+Na, M+K	C5H9NO4	57.2	92.9	-0.619562	2.41391	0.0002833	0.00116275	-5.93129	0.0163872	16756.6	1.02254e+06	18696.4	16220.1	6040.42	6996.51	14500.8	38085	497315	595473	788293	1.58168e+06	1.35613e+06	1.31635e+06
0.85_348.0699m/z	348.07	0.849817	pos	Adenosine 3'-monophosphate	63401	Unclassified	Unclassified	Unclassified	M+H	C10H14N5O7P	57.1	95	-1.2455	1.75166	4.46958e-05	0.000256132	-4.07944	0.0591517	32308.7	546200	84005.1	28621.4	22198.7	4.7974e-06	32136.8	26890	793247	668722	630966	301775	434980	447513
9.77_519.3326n	520.34	9.77488	pos	LysoPC(18:2(9Z,12Z))	HMDB0010386	Lipids and lipid-like molecules	Glycerophospholipids	Glycerophosphocholines	M+H, M+Na	C26H50NO7P	57	89.5	0.196968	2.53066	6.50835e-07	8.9533e-06	1.6529	3.14464	1.47841e+06	470135	1.07291e+06	1.64056e+06	1.57563e+06	1.4162e+06	1.6655e+06	1.49965e+06	393022	434319	494629	475940	494375	528525
1.15_268.1038m/z	268.104	1.15432	pos	Vidarabine	3020	Nucleosides, nucleotides, and analogues	Purine nucleosides	Unclassified	M+H	C10H13N5O4	56.9	89.9	-0.944566	1.58459	0.0153678	0.032233	-1.49011	0.355985	314076	882272	326850	351857	357108	244319	358902	245418	1.35137e+06	1.41597e+06	1.15332e+06	503622	450357	418998
11.43_369.2878n	368.28	11.4257	neg	N-Oleoyl-L-Serine	45444	Unclassified	Unclassified	Unclassified	M-H, 2M-H	C21H39NO4	56.7	87.3	-0.385433	1.3931	0.00734843	0.0175081	-0.560151	0.678231	856346	1.26262e+06	867270	827146	750416	849570	948345	895326	1.73987e+06	1.34324e+06	1.35509e+06	1.1948e+06	943502	999198
13.01_284.2947m/z	284.295	13.0082	pos	Sphinganine	HMDB0000269	Organic nitrogen compounds	Organonitrogen compounds	Amines	M+H-H2O	C18H39NO2	56.7	86.3	-0.188424	2.18107	0.00766682	0.0181382	-0.17253	0.887285	7.80911e+06	8.80113e+06	7.79802e+06	8.03618e+06	8.49086e+06	7.2862e+06	7.60308e+06	7.64033e+06	8.08851e+06	7.97991e+06	9.29973e+06	9.05924e+06	9.12558e+06	9.25379e+06
9.87_374.3626m/z	374.363	9.87337	pos	Phellonic acid	LMFA01050079	Lipids and lipid-like molecules	Fatty Acyls	Fatty Acids and Conjugates	M+NH4	C22H44O3	56.6	87.1	-0.732675	2.58852	0.028795	0.0540522	-0.470625	0.721652	4.18956e+06	5.80552e+06	3.13672e+06	6.6748e+06	4.55544e+06	4.38576e+06	3.00544e+06	3.3792e+06	5.46441e+06	6.05996e+06	6.79291e+06	4.65475e+06	5.87229e+06	5.98878e+06
10.47_468.3084m/z	468.308	10.4678	pos	PE(17:0/0:0)	77696	Unclassified	Unclassified	Unclassified	M+H	C22H46NO7P	56.4	86.6	-0.190005	1.84797	0.000274113	0.00113354	-2.28719	0.204874	153502	749252	140645	139715	138832	170714	175177	155928	707040	626283	1.28432e+06	562881	664236	650746
10.48_522.2838m/z	522.284	10.4834	neg	PS(18:1(9Z)/0:0)	40829	Unclassified	Unclassified	Unclassified	M-H	C24H46NO9P	56.4	87	0.181783	1.28407	9.00418e-08	2.00276e-06	2.21484	4.6423	325858	70193.2	312223	339004	301141	331097	362596	309085	143986	80149.9	71528.9	37180.1	43946.6	44367.2
1.51_254.1609m/z	254.161	1.51458	pos	Arginyl-Proline	HMDB0028717	Organic acids and derivatives	Carboxylic acids and derivatives	Amino acids, peptides, and analogues	M+H-H2O	C11H21N5O3	56.2	86.5	-0.83843	1.04741	1.4112e-06	1.60873e-05	-1.22456	0.427927	129868	303482	108434	150587	106483	138384	133856	141464	360681	299905	337770	282578	267706	272251
10.78_287.1641m/z	287.164	10.7775	pos	6a-Hydroxyestrone	2583	Unclassified	Unclassified	Unclassified	M+H	C18H22O3	56.2	86.8	-0.2595	2.61387	1.99367e-06	2.10843e-05	4.48254	22.3553	1.13919e+06	50958.4	855985	877598	1.02078e+06	1.16802e+06	1.51144e+06	1.40131e+06	17157.7	38343.9	48280.4	50860.5	71496.4	79611.3
10.80_342.2649m/z	342.265	10.7962	neg	Lepadin D	LMSP01080052	Lipids and lipid-like molecules	Sphingolipids	Sphingoid bases	M+FA-H	C18H35NO2	56.2	83.5	-0.283123	2.14956	0.000108963	0.000531855	-6.20145	0.0135887	10864.3	799506	13676	11547.6	8640.5	9249.78	9552.46	12519.3	1.19909e+06	837495	894094	1.01291e+06	411063	442384
9.49_340.1310n	341.138	9.49388	pos	Brosimacutin D	LMPK12140055	Lipids and lipid-like molecules	Polyketides	Flavonoids	M+H, M+Na	C20H20O5	56.1	85.3	-0.313405	1.05502	7.21716e-08	1.70114e-06	35.0622	3.58725e+10	172095	4.7974e-06	192859	124344	175880	211777	172737	154970	4.7974e-06	4.7974e-06	4.7974e-06	4.7974e-06	4.7974e-06	4.7974e-06
1.13_321.0492m/z	321.049	1.12535	neg	dTMP	3451	Nucleosides, nucleotides, and analogues	Pyrimidine nucleotides	Pyrimidine deoxyribonucleotides	M-H	C10H15N2O8P	56	82.8	-0.36576	1.00763	0.00323009	0.00871437	-5.67959	0.0195108	4002.31	205133	5275.58	4014.74	2764.34	2877.25	3623.31	5458.63	356714	299760	304703	103954	79880.3	85787.3
10.83_280.1100n	281.117	10.8337	pos	6-hydroxy-7E,9E-Octadecadiene-11,13,15,17-tetraynoic acid	74320	Lipids and lipid-like molecules	Fatty Acyls	Fatty Acids and Conjugates	M+H, M+Na, M+K, 2M+NH4, 2M+Na	C18H16O3	56	82.4	0.253538	6.45328	2.33379e-08	7.55445e-07	11.7602	3468.82	6.37842e+06	1838.78	7.21064e+06	7.36473e+06	6.61026e+06	5.82775e+06	4.66999e+06	6.58713e+06	1063.83	1920.47	1998.66	708.99	3282.8	2057.96
9.59_343.1539m/z	343.154	9.59235	pos	Quassinol	HMDB0037235	Lipids and lipid-like molecules	Prenol lipids	Terpene lactones	M+H-H2O	C20H24O6	56	86.5	-0.290716	1.07532	7.17507e-06	5.84343e-05	12.4999	5792.22	184815	31.9075	151530	140052	178694	239089	137462	262064	4.7974e-06	4.7974e-06	4.7974e-06	4.7974e-06	191.445	4.7974e-06
11.12_481.3168n	482.324	11.1153	pos	LysoPE(18:0/0:0)	HMDB0011130	Lipids and lipid-like molecules	Glycerophospholipids	Glycerophosphoethanolamines	M+H, M+Na, 2M+H, M+H-H2O	C23H48NO7P	55.9	82.5	-0.115206	2.6802	6.8312e-06	5.63522e-05	1.24397	2.36849	2.01015e+06	848706	1.76719e+06	2.55113e+06	1.64677e+06	1.95929e+06	2.00604e+06	2.13049e+06	1.05624e+06	827652	775164	756095	824677	852407
13.90_391.2840m/z	391.284	13.9015	pos	D8'-Merulinic acid A	HMDB0041454	Benzenoids	Benzene and substituted derivatives	Benzoic acids and derivatives	M+H	C24H38O4	55.7	83.8	-0.762097	1.31421	0.0120813	0.0264195	-0.294122	0.815568	1.61084e+06	1.97511e+06	1.83761e+06	1.46124e+06	1.48844e+06	1.71081e+06	1.70062e+06	1.46632e+06	1.84746e+06	1.66338e+06	1.84873e+06	2.16524e+06	2.33866e+06	1.9872e+06
9.28_345.1695m/z	345.169	9.28325	pos	Gibberellin A36	LMPR0104170019	Lipids and lipid-like molecules	Prenol lipids	Isoprenoids	M+H-H2O	C20H26O6	55.7	82.9	-0.520619	3.0163	2.39272e-07	4.1624e-06	38.095	2.93597e+11	1.4085e+06	4.7974e-06	1.30609e+06	1.27148e+06	1.36104e+06	1.6811e+06	1.03471e+06	1.79658e+06	4.7974e-06	4.7974e-06	4.7974e-06	4.7974e-06	4.7974e-06	4.7974e-06
7.42_477.2122m/z	477.212	7.41698	pos	Gibberellin A4 glucosyl ester	HMDB0038610	Lipids and lipid-like molecules	Prenol lipids	Terpene glycosides	M+H-H2O	C25H34O10	55.6	80.8	0.583102	3.58138	1.47533e-06	1.66697e-05	38.615	4.21e+11	2.01971e+06	4.7974e-06	2.22833e+06	1.24797e+06	1.99255e+06	1.73699e+06	2.22902e+06	2.68337e+06	4.7974e-06	4.7974e-06	4.7974e-06	4.7974e-06	4.7974e-06	4.7974e-06
11.09_498.2955n	499.303	11.0871	pos	PG(17:0/0:0)	LMGP04050033	Lipids and lipid-like molecules	Glycerophospholipids	Glycerophosphoglycerols	M+H, M+Na, M+H-H2O	C23H47O9P	55.5	82.3	-0.59008	3.2065	0.000341368	0.0013555	-4.06637	0.0596897	115125	1.92872e+06	80429	113754	119389	137185	123373	116620	2.10716e+06	1.76876e+06	3.52812e+06	1.32789e+06	1.40062e+06	1.43979e+06
8.40_312.1358n	313.143	8.39918	pos	m-(beta-Acetyl-alpha-ethyl-p-hydroxyphenethyl)benzoic acid	70437	Unclassified	Unclassified	Unclassified	M+H, M+K, M+Na, 2M+Na	C19H20O4	55.5	81.4	-1.1091	7.91474	4.9305e-12	3.25804e-09	6.79094	110.733	9.56159e+06	86348	1.06679e+07	9.66969e+06	9.21476e+06	8.99664e+06	9.06702e+06	9.75346e+06	22648	52455.6	84754.6	96489.6	129609	132132
9.07_330.1465n	331.154	9.07277	pos	Gibberellin A88	HMDB0039240	Lipids and lipid-like molecules	Prenol lipids	Terpene lactones	M+H, M+NH4, M+Na	C19H22O5	55.4	81.6	-0.75688	1.70768	1.00664e-06	1.23894e-05	36.4853	9.61994e+10	461507	4.7974e-06	374888	349234	372687	521352	588038	562843	4.7974e-06	4.7974e-06	4.7974e-06	4.7974e-06	4.7974e-06	4.7974e-06
6.66_491.1926m/z	491.193	6.66008	neg	Gibberellin A1 glucosyl ester	HMDB0038609	Lipids and lipid-like molecules	Prenol lipids	Terpene glycosides	M-H2O-H	C25H34O11	55.3	83.4	0.572529	1.03322	1.47518e-08	5.52125e-07	10.3782	1330.94	164359	123.491	177888	125804	168924	154930	199065	159542	199.072	244.193	162.974	92.3654	27.7295	14.6108
9.66_314.1516n	315.159	9.66265	pos	Grandiflorone	52397	Unclassified	Unclassified	Unclassified	M+H, M+Na	C19H22O4	55.3	80.5	-0.714941	8.51671	1.1739e-08	4.72592e-07	9.90565	959.178	1.11038e+07	11576.4	1.07746e+07	8.29717e+06	1.17419e+07	1.2732e+07	1.06272e+07	1.24502e+07	5225.63	9815.82	9978.42	6099.43	18168.2	20171.1
6.93_347.1488m/z	347.149	6.92802	pos	Gibberellin A29-catabolite	41224	Unclassified	Unclassified	Unclassified	M+H	C19H22O6	55.2	80.5	-0.262526	1.51279	5.11003e-10	5.29316e-08	13.1871	9326.63	349778	37.5032	342655	320185	304608	397278	389684	344259	17.0457	44.7331	125.297	13.3959	2.89169	21.6554
11.54_358.2948m/z	358.295	11.5389	pos	N-palmitoyl threonine	75489	Unclassified	Unclassified	Unclassified	M+H	C20H39NO4	55.1	80.6	-0.94024	3.06411	0.000212929	0.000926514	-2.45711	0.182111	363427	1.99563e+06	444854	382980	295058	356408	340425	360836	2.39717e+06	2.3031e+06	2.7471e+06	2.30928e+06	1.09883e+06	1.1183e+06
12.27_389.2109m/z	389.211	12.2723	pos	Tunicatachalcone	LMPK12120413	Lipids and lipid-like molecules	Polyketides	Flavonoids	M+H-H2O	C26H30O4	55.1	81.7	-0.624993	1.33493	9.28863e-10	8.3833e-08	35.7266	5.68562e+10	272762	4.7974e-06	259617	260094	263168	259355	335290	259048	4.7974e-06	4.7974e-06	4.7974e-06	4.7974e-06	4.7974e-06	4.7974e-06
14.59_192.1382m/z	192.138	14.593	pos	N,N-Diethylbenzeneacetamide	HMDB0032635	Benzenoids	Benzene and substituted derivatives	Phenylacetamides	M+H	C12H17NO	55.1	78.3	-0.489848	2.48457	0.0244097	0.0470327	-0.283722	0.821469	6.56741e+06	7.99472e+06	7.08559e+06	6.58913e+06	6.62725e+06	6.75451e+06	6.14809e+06	6.19991e+06	6.77611e+06	6.76178e+06	7.01649e+06	8.75885e+06	9.30665e+06	9.34842e+06
9.65_313.1447m/z	313.145	9.64728	neg	Gibberellin A61	HMDB0034987	Lipids and lipid-like molecules	Prenol lipids	Diterpenoids	M-H2O-H	C19H24O5	55.1	79.2	0.484267	7.6531	4.83699e-08	1.2785e-06	10.6706	1629.89	9.00256e+06	5523.41	9.94452e+06	6.7539e+06	9.50686e+06	1.07426e+07	7.56348e+06	9.50397e+06	1703.63	5379.79	4471.96	2901.74	9899.35	8783.99
13.16_430.3678m/z	430.368	13.1641	pos	25-hydroxy-24-methyl-23,24-didehydrovitamin D3 / 25-hydroxy-24-methyl-23,24-didehydrocholecalciferol	LMST03020319	Lipids and lipid-like molecules	Sterol Lipids	Secosteroids	M+NH4	C28H44O2	54.9	78.6	-0.421598	2.12541	0.00189849	0.00558421	-1.49241	0.355418	477267	1.34283e+06	523651	588813	406364	408061	424689	512025	2.21411e+06	1.64276e+06	1.26802e+06	1.0341e+06	946503	951510
8.53_332.3156m/z	332.316	8.52525	pos	19-hydroxy-nonadecanoic acid	LMFA01050072	Lipids and lipid-like molecules	Fatty Acyls	Fatty Acids and Conjugates	M+NH4	C19H38O3	54.9	79.2	-1.1634	1.23967	0.0194393	0.0390642	-0.270098	0.829263	1.6771e+06	2.0224e+06	1.36534e+06	1.97145e+06	1.70474e+06	1.68759e+06	1.59762e+06	1.73588e+06	1.7932e+06	1.76663e+06	1.94078e+06	2.34588e+06	2.21263e+06	2.0753e+06
9.59_402.3211m/z	402.321	9.59235	pos	3-hydroxypentadecanoyl carnitine	HMDB0061641	Lipids and lipid-like molecules	Fatty Acyls	Fatty acid esters	M+H	C22H43NO5	54.9	80.7	-0.722462	1.16288	2.4214e-09	1.61677e-07	-6.06026	0.0149858	3149.3	210153	2241.99	2458.24	1572.88	3227.57	5558.17	3836.93	231522	223247	242846	194804	182069	186429
1.13_102.1281m/z	102.128	1.12658	pos	Triethylamine	70265	Organonitrogen compounds	Amines	Tertiary amines	M+H	C6H15N	54.8	84.5	3.6456	9.91836	0.00638885	0.015521	-0.798472	0.574958	2.74798e+07	4.77945e+07	2.31997e+07	2.62396e+07	2.66114e+07	3.38424e+07	2.24492e+07	3.25368e+07	4.28202e+07	4.36981e+07	7.55815e+07	3.94418e+07	4.30727e+07	4.21529e+07
9.59_341.1393m/z	341.139	9.58682	neg	Casegravol isovalerate	HMDB0039034	Phenylpropanoids and polyketides	Coumarins and derivatives	Unclassified	M-H2O-H	C20H24O6	54.8	77.9	-0.294684	1.62405	4.33125e-06	3.91867e-05	36.3437	8.72035e+10	418350	4.7974e-06	426277	258633	458610	561299	309470	495811	4.7974e-06	4.7974e-06	4.7974e-06	4.7974e-06	4.7974e-06	4.7974e-06
9.72_478.2928m/z	478.293	9.7187	pos	LysoPE(18:2(9Z,12Z)/0:0)	HMDB0011507	Lipids and lipid-like molecules	Glycerophospholipids	Glycerophosphoethanolamines	M+H	C23H44NO7P	54.8	79.7	-0.1052	1.33393	1.54338e-08	5.7096e-07	1.98634	3.9623	367252	92686.6	305547	399135	332282	374973	404921	386654	103082	75123.1	104434	87551.1	92833.4	93095.8
10.18_331.1537m/z	331.154	10.183	pos	Gibberellin A51-catabolite	LMPR0104170011	Lipids and lipid-like molecules	Prenol lipids	Isoprenoids	M+H	C19H22O5	54.7	77.7	-0.826142	2.46124	8.26859e-06	6.53946e-05	10.68	1640.64	974091	593.725	885144	1.4436e+06	967219	671223	729743	1.14762e+06	4.7974e-06	202.952	446.108	359.66	1354.84	1198.79
7.20_329.1383m/z	329.138	7.20195	pos	Gibberellin A34-catabolite	LMPR0104170026	Lipids and lipid-like molecules	Prenol lipids	Isoprenoids	M+H-H2O	C19H22O6	54.7	77.2	-0.0942479	1.10159	1.29713e-06	1.51112e-05	4.35933	20.5253	201603	9822.19	167554	291172	191095	171852	183103	204843	11644.6	11294.4	12173.5	6765.89	7520.89	9533.93
9.97_344.1623n	345.17	9.97192	pos	Isoachifolidiene	HMDB0038690	Unclassified	Unclassified	Unclassified	M+H, M+Na, M+K	C20H24O5	54.7	77.4	-0.222776	2.10447	0.0317349	0.0585422	37.716	2.25757e+11	1.08305e+06	4.7974e-06	380455	3.03703e+06	410703	738137	355936	1.57602e+06	4.7974e-06	4.7974e-06	4.7974e-06	4.7974e-06	4.7974e-06	4.7974e-06
11.69_384.3106m/z	384.311	11.6939	pos	N-oleoyl threonine	75490	Unclassified	Unclassified	Unclassified	M+H	C22H41NO4	54.6	78.5	-0.56492	1.33364	1.16151e-05	8.62714e-05	-1.54083	0.343688	151176	439864	146381	161386	128904	153005	153749	163630	504279	408045	489229	549768	337914	349949
10.11_400.3784m/z	400.378	10.1127	pos	24-hydroxy-10Z-tetracosenoic acid	LMFA01050215	Lipids and lipid-like molecules	Fatty Acyls	Fatty Acids and Conjugates	M+NH4	C24H46O3	54.5	77.1	-0.384858	1.24228	0.0075396	0.0178871	0.788982	1.72786	764401	442399	555228	1.17332e+06	757342	788128	597393	714998	304611	437041	557571	393811	479599	481760
6.20_304.2844m/z	304.284	6.19612	pos	17-hydroxy-heptadecanoic acid	LMFA01050053	Lipids and lipid-like molecules	Fatty Acyls	Fatty Acids and Conjugates	M+NH4	C17H34O3	54.5	76.5	-0.762293	1.48889	0.000568129	0.00206782	-4.87437	0.0340934	13933.2	408677	9550.13	17862	13205.6	13275.9	14193.6	15511.7	218740	520267	361378	749190	302852	299634
6.52_390.1910m/z	390.191	6.51868	pos	10-(but-3-enoyl)-5,7-dihydroxy-8,8-dimethyl-4-propyl-2H,6H,7H,8H-pyrano[3,2-g]chromen-2-one	HMDB0130100	Phenylpropanoids and polyketides	Coumarins and derivatives	Pyranocoumarins	M+NH4	C21H24O6	54.5	76.5	-0.274476	2.61919	1.21229e-07	2.47932e-06	37.6915	2.21953e+11	1.0648e+06	4.7974e-06	1.31425e+06	858537	1.15639e+06	1.13655e+06	1.12955e+06	793503	4.7974e-06	4.7974e-06	4.7974e-06	4.7974e-06	4.7974e-06	4.7974e-06
11.17_313.1794m/z	313.179	11.1717	pos	Yucalexin P15	HMDB0036753	Lipids and lipid-like molecules	Prenol lipids	Diterpenoids	M+H-H2O	C20H26O4	54.4	77.3	-1.15891	3.49122	1.06991e-09	9.19403e-08	10.5255	1474.01	1.86198e+06	1263.2	1.67032e+06	1.6542e+06	1.9346e+06	1.75842e+06	2.21271e+06	1.9416e+06	1405.44	906.843	1239.12	1020.96	1288.45	1718.41
11.82_372.3106m/z	372.311	11.8206	pos	N-stearoyl serine	75484	Unclassified	Unclassified	Unclassified	M+H	C21H41NO4	54.4	76.9	-0.534204	2.39895	4.94412e-05	0.000278414	-5.23378	0.0265751	26237.9	987311	28736.7	26933.3	25053.7	27975.4	20473.2	28255	1.06545e+06	1.12545e+06	1.24203e+06	1.37256e+06	549035	569343
12.80_662.4772m/z	662.477	12.802	neg	PE(15:0/15:0)	HMDB0008889	Lipids and lipid-like molecules	Glycerophospholipids	Glycerophosphoethanolamines	M-H	C35H70NO8P	54.4	81.9	0.793534	2.88394	0.0458372	0.0793978	1.22241	2.33336	3.64757e+06	1.56323e+06	4.90797e+06	5.89489e+06	5.64726e+06	1.831e+06	1.61252e+06	1.99182e+06	3.16994e+06	666381	1.96974e+06	1.47481e+06	750339	1.34816e+06
0.68_175.0955n	214.059	0.683533	pos	Citrulline	16	Organic acids and derivatives	Carboxylic acids and derivatives	Amino acids, peptides, and analogues	M+Na, M+K, M+H	C6H13N3O3	54.3	78.5	-0.963234	1.8357	3.39306e-06	3.2333e-05	-8.97312	0.00198986	1072.61	539036	4.7974e-06	4.7974e-06	4.7974e-06	4.7974e-06	3287.44	3148.2	427958	723308	614887	658652	397344	412069
12.85_242.2476m/z	242.248	12.8517	pos	(2S,4R,6R)-2-methyl-6-nonylpiperidin-4-ol	263992	Unclassified	Unclassified	Unclassified	M+H	C15H31NO	54.3	75.2	-1.04375	1.16872	0.00232608	0.00662919	0.857101	1.81139	583020	321863	704812	326090	670245	646764	658870	491341	249385	285850	429208	322501	317952	326282
13.66_350.2113m/z	350.211	13.6603	pos	Propiverine	HMDB0041999	Benzenoids	Benzene and substituted derivatives	Diphenylmethanes	M+H-H2O	C23H29NO3	54.2	76.7	-0.416644	1.05807	4.243e-07	6.44543e-06	35.0979	3.67728e+10	176414	4.7974e-06	169245	146370	142050	167626	244697	188496	4.7974e-06	4.7974e-06	4.7974e-06	4.7974e-06	4.7974e-06	4.7974e-06
7.22_515.1891m/z	515.189	7.21623	pos	Isolariciresinol 9'-O-alpha-L-arabinofuranoside	HMDB0032906	Lignans, neolignans and related compounds	Lignan glycosides	Unclassified	M+Na	C25H32O10	54.2	75.6	0.735582	1.16826	4.1463e-07	6.32608e-06	35.3763	4.45987e+10	213958	4.7974e-06	251817	234789	221916	136347	253069	185808	4.7974e-06	4.7974e-06	4.7974e-06	4.7974e-06	4.7974e-06	4.7974e-06
9.76_338.1153n	339.123	9.76085	pos	Psoralenol	LMPK12050036	Lipids and lipid-like molecules	Polyketides	Flavonoids	M+H, M+Na, 2M+Na, M+K	C20H18O5	54.2	74.9	-0.409749	2.04334	4.30075e-08	1.16659e-06	36.9569	1.3339e+11	639924	4.7974e-06	713347	717639	696601	607030	438482	666445	4.7974e-06	4.7974e-06	4.7974e-06	4.7974e-06	4.7974e-06	4.7974e-06
9.83_572.2962n	555.293	9.83117	pos	1-Palmitoylglycerophosphoinositol	HMDB0061695	Lipids and lipid-like molecules	Glycerophospholipids	Glycerophosphoinositols	M+H-H2O, M+Na, M+H	C25H49O12P	54.2	75.5	0.0562649	3.32192	7.9364e-08	1.82575e-06	3.02314	8.12937	1.95289e+06	240227	1.50715e+06	2.33862e+06	1.79093e+06	1.86827e+06	2.14044e+06	2.07195e+06	355626	282582	295556	148897	180317	178385
6.52_344.1260n	327.123	6.51868	pos	Dehydrocyanaropicrin	HMDB0035029	Lipids and lipid-like molecules	Prenol lipids	Terpene lactones	M+H-H2O, M+NH4, M+H, M+K, M+Na, 2M+H, 2M+K, 2M+Na, 2M+NH4	C19H20O6	54.1	74.1	-0.0233985	7.47192	4.19559e-05	0.000244229	13.4682	11332.6	9.26001e+06	817.11	1.3665e+07	5.96346e+06	1.09681e+07	1.05182e+07	9.56284e+06	4.88253e+06	199.493	51.2978	808.532	155.45	1549.21	2138.68
0.79_246.1809m/z	246.181	0.79435	pos	Lysyl-Valine	HMDB0028964	Organic acids and derivatives	Carboxylic acids and derivatives	Amino acids, peptides, and analogues	M+H	C11H23N3O3	54	74	-1.13711	5.65401	0.0179139	0.0365002	-8.92901	0.00205164	15144.9	7.38185e+06	7360.42	8937.68	7581.35	6312.12	8298.21	52379.6	1.18511e+07	1.72887e+07	8.81168e+06	2.36344e+06	1.85461e+06	2.12158e+06
9.23_343.1550m/z	343.155	9.23178	neg	Gibberellin A38	HMDB0036902	Lipids and lipid-like molecules	Prenol lipids	Diterpenoids	M-H2O-H	C20H26O6	54	74	-0.255854	1.30545	5.29167e-08	1.35249e-06	35.6693	5.46415e+10	262137	4.7974e-06	226401	303793	253017	254036	209633	325943	4.7974e-06	4.7974e-06	4.7974e-06	4.7974e-06	4.7974e-06	4.7974e-06
9.24_329.1743m/z	329.174	9.2412	pos	Annuolide G	HMDB0034605	Lipids and lipid-like molecules	Prenol lipids	Terpene lactones	M+H-H2O	C20H26O5	54	75	-1.11711	1.37734	1.20584e-05	8.90464e-05	35.9027	6.42361e+10	308166	4.7974e-06	244115	154545	324870	340085	419793	365591	4.7974e-06	4.7974e-06	4.7974e-06	4.7974e-06	4.7974e-06	4.7974e-06
9.62_326.1516n	327.159	9.62052	pos	(+)-Galeon	HMDB0031534	Phenylpropanoids and polyketides	Diarylheptanoids	Cyclic diarylheptanoids	M+H, M+Na, M+K, 2M+Na	C20H22O4	54	74	-0.578479	24.7596	6.87759e-10	6.62287e-08	11.6172	3141.5	9.32468e+07	29682.2	1.05463e+08	1.01985e+08	9.80106e+07	9.03059e+07	8.14542e+07	8.22626e+07	38173.5	24257.9	34125.3	13233.7	32419	35883.9
0.82_175.1076m/z	175.108	0.8221	pos	N-Acetylornithine	HMDB0003357	Organic acids and derivatives	Carboxylic acids and derivatives	Amino acids, peptides, and analogues	M+H	C7H14N2O3	53.9	73	-0.777423	2.85198	0.00154819	0.00471593	-7.75208	0.00463863	7179.74	1.54781e+06	7224.67	8982.35	2582.88	211.89	3348.62	20728	2.63414e+06	2.70471e+06	1.18621e+06	1.00592e+06	897624	858279
10.90_284.1411n	285.148	10.9039	pos	(S)-17-Hydroxy-9,11,13,15-octadecatetraynoic acid	93601	Lipids and lipid-like molecules	Fatty Acyls	Fatty acids and conjugates	M+H, 2M+H	C18H20O3	53.9	72.6	-0.340369	8.50475	8.00397e-12	4.51118e-09	4.94198	30.7386	1.13229e+07	368360	1.04653e+07	1.09423e+07	1.12794e+07	1.08456e+07	1.19965e+07	1.2408e+07	93450.1	322896	423878	271739	538569	559628
8.46_287.2823n	288.29	8.45515	pos	C17 Sphinganine	41558	Unclassified	Unclassified	Unclassified	M+H, M+Na	C17H37NO2	53.9	72.5	-0.442798	8.66049	0.0216877	0.042775	-0.310779	0.806206	7.21835e+07	8.95347e+07	5.82468e+07	9.99085e+07	7.51992e+07	6.97406e+07	5.99289e+07	7.00768e+07	8.41444e+07	8.4885e+07	9.50461e+07	8.96437e+07	9.22322e+07	9.12571e+07
9.44_257.1171m/z	257.117	9.4377	pos	g-Hydroxy-4-biphenylbutyric acid	2679	Unclassified	Unclassified	Unclassified	M+H	C16H16O3	53.9	73	-0.509261	1.38234	4.4835e-06	4.02989e-05	8.03875	262.969	305127	1160.31	372267	321757	253191	223664	231239	428642	4.7974e-06	2035.18	1946.59	289.944	1647.12	1043.06
0.63_421.0755m/z	421.075	0.6319	neg	Trehalose 6-phosphate	HMDB0001124	Organic oxygen compounds	Organooxygen compounds	Carbohydrates and carbohydrate conjugates	M-H	C12H23O14P	53.8	71.6	0.472715	1.42706	2.39866e-05	0.000156398	-6.45351	0.0114104	3834.22	336029	7146.37	3280.29	798.791	4.7974e-06	3431.04	8348.84	208127	251668	284000	339187	449074	484119
7.70_358.1416n	341.138	7.70402	pos	4,8,9-trihydroxy-17-methoxy-2-oxatricyclo[13.2.2.1³,⁷]icosa-1(17),3,5,7(20),15,18-hexaen-10-one	HMDB0133427	Phenylpropanoids and polyketides	Diarylheptanoids	Cyclic diarylheptanoids	M+Na, M+K, M+H-H2O	C20H22O6	53.8	73.1	-0.130363	1.17184	3.51419e-06	3.32921e-05	35.4098	4.56472e+10	218988	4.7974e-06	241581	323276	189609	181218	160240	218002	4.7974e-06	4.7974e-06	4.7974e-06	4.7974e-06	4.7974e-06	4.7974e-06
8.24_328.1308n	351.12	8.24498	pos	Acutilobin	HMDB0040670	Phenylpropanoids and polyketides	Coumarins and derivatives	Pyranocoumarins	M+Na, M+K	C19H20O5	53.8	75.1	-0.90863	1.79886	1.92622e-09	1.36712e-07	10.3598	1314.08	494145	376.039	553634	452052	433219	569320	441515	515128	4.7974e-06	4.7974e-06	4.7974e-06	4.7974e-06	1130.65	1125.58
9.26_457.1870m/z	457.187	9.26088	neg	2-Methoxyestrone 3-glucuronide	LMST05010010	Lipids and lipid-like molecules	Sterol Lipids	Steroid conjugates	M-H2O-H	C25H32O9	53.8	70.6	0.366751	6.86817	4.74001e-05	0.000268895	14.6126	25051.7	7.92435e+06	316.319	8.79247e+06	5.41011e+06	8.46611e+06	6.85865e+06	1.28745e+07	5.14432e+06	4.7974e-06	4.7974e-06	4.7974e-06	4.7974e-06	714.295	1183.62
10.30_360.1566m/z	360.157	10.2957	pos	Imidaprilat	HMDB0041908	Organic acids and derivatives	Carboxylic acids and derivatives	Amino acids, peptides, and analogues	M+H-H2O	C18H23N3O6	53.7	80.3	3.18305	3.38773	3.25101e-11	1.00483e-08	5.93422	61.1476	1.76829e+06	28918.4	1.91278e+06	1.82776e+06	1.63363e+06	1.8986e+06	1.57718e+06	1.7598e+06	46193.3	26136.5	37988.9	9479.64	26343	27369.3
14.17_284.2947m/z	284.295	14.1696	pos	3Z,13Z-octadecadien-1-ol	LMFA05000047	Lipids and lipid-like molecules	Fatty Acyls	Fatty alcohols	M+NH4	C18H34O	53.7	71.7	-0.434684	2.44305	0.000246613	0.00104208	-0.801835	0.573619	1.3975e+06	2.43628e+06	1.99363e+06	1.23393e+06	1.22644e+06	1.34647e+06	1.21337e+06	1.37115e+06	2.16595e+06	2.76002e+06	2.66911e+06	2.82083e+06	2.1112e+06	2.09059e+06
8.92_330.1465n	331.154	8.91813	pos	Gibberellin A95	HMDB0041350	Lipids and lipid-like molecules	Prenol lipids	Diterpenoids	M+H, M+Na, M+NH4, M+K	C19H22O5	53.7	73.1	-0.627777	3.00698	2.76807e-07	4.62061e-06	9.05064	530.292	1.41684e+06	2671.8	1.03081e+06	1.42195e+06	1.21287e+06	1.35283e+06	1.68385e+06	1.79871e+06	4.7974e-06	357.581	4091.23	1796.99	4412.97	5372.05
10.51_345.1693m/z	345.169	10.5101	pos	Gibberellin A19	HMDB0036896	Lipids and lipid-like molecules	Prenol lipids	Diterpenoids	M+H-H2O	C20H26O6	53.6	75.2	-0.871452	1.39133	4.22228e-08	1.15919e-06	35.8571	6.22405e+10	298593	4.7974e-06	246726	267470	269343	302495	321405	384116	4.7974e-06	4.7974e-06	4.7974e-06	4.7974e-06	4.7974e-06	4.7974e-06
11.62_530.3477m/z	530.348	11.6233	pos	Carindone	HMDB0038189	Lipids and lipid-like molecules	Prenol lipids	Sesquiterpenoids	M+NH4	C31H44O6	53.6	69.8	0.205459	2.39823	2.36497e-06	2.42223e-05	-1.02029	0.493016	883708	1.79245e+06	980161	826916	814099	896590	894955	889529	1.71334e+06	1.6396e+06	1.47792e+06	2.10131e+06	1.92513e+06	1.89742e+06
8.30_329.1394m/z	329.139	8.29678	neg	Estrone-3,4-quinone	HMDB0012942	Lipids and lipid-like molecules	Steroids and steroid derivatives	Oxosteroids	M+FA-H	C18H20O3	53.6	70.5	-0.00496566	2.22406	0.00849951	0.0197929	11.462	2820.96	1.04273e+06	369.638	521395	2.48531e+06	534079	921593	456165	1.33787e+06	4.7974e-06	105.863	1494.88	4.7974e-06	177.119	439.965
8.56_327.1239m/z	327.124	8.55875	neg	Cynaropicrin	HMDB0036423	Lipids and lipid-like molecules	Prenol lipids	Terpene lactones	M-H2O-H	C19H22O6	53.6	71.6	0.183214	4.13074	1.13524e-07	2.35694e-06	4.48623	22.4125	2.75106e+06	122747	2.86742e+06	2.60664e+06	3.40296e+06	3.12407e+06	2.07788e+06	2.42735e+06	57665.2	73223	95080.6	117914	153602	238995
10.30_631.2456m/z	631.246	10.2957	pos	5-[(4-Hydroxypheny)ethenyl]-2-(3-methyl-1-butenyl)-1,3-benzenediol	HMDB0030599	Phenylpropanoids and polyketides	Stilbenes	Unclassified	2M+K	C19H20O3	53.4	70.8	-0.0922686	2.37684	5.74063e-10	5.76835e-08	8.50413	363.075	859304	2366.74	903001	962382	905278	790195	711043	883928	9731.38	1288	3181.04	4.7974e-06	4.7974e-06	4.7974e-06
10.61_356.1622n	357.169	10.6085	pos	Myricanone	HMDB0030798	Phenylpropanoids and polyketides	Diarylheptanoids	Cyclic diarylheptanoids	M+H, M+Na	C21H24O5	53.4	72.4	-0.52161	1.70263	1.13111e-08	4.61181e-07	36.4214	9.20291e+10	441501	4.7974e-06	450870	442955	541770	421805	341667	449937	4.7974e-06	4.7974e-06	4.7974e-06	4.7974e-06	4.7974e-06	4.7974e-06
9.92_496.3397m/z	496.34	9.91562	pos	PC(16:0/0:0)[U] / PC(16:0/0:0)[rac]	182	Unclassified	Unclassified	Unclassified	M+H	C24H50NO7P	53.4	70.9	-0.212089	1.47417	0.000375775	0.00146779	1.10434	2.15	720927	335315	575975	522802	621666	924603	819067	861447	295850	255514	283496	370315	398520	408192
6.53_299.1289m/z	299.129	6.52528	neg	2-hydroxy-2-[8-hydroxy-2-methyl-2-(4-methylpent-3-en-1-yl)-2H-chromen-5-yl]acetic acid	HMDB0134720	Organoheterocyclic compounds	Benzopyrans	1-benzopyrans	M-H2O-H	C18H22O5	53.3	70.1	-0.00796505	1.62586	6.11039e-05	0.000330317	36.4215	9.20401e+10	441553	4.7974e-06	666830	301800	547165	476616	442911	213997	4.7974e-06	4.7974e-06	4.7974e-06	4.7974e-06	4.7974e-06	4.7974e-06
8.89_285.1497m/z	285.15	8.89242	neg	17beta-Estradiol-3,4-quinone	HMDB0060085	Lipids and lipid-like molecules	Steroids and steroid derivatives	Oxosteroids	M-H	C18H22O3	53.3	69.7	0.410002	2.28095	4.27672e-07	6.48376e-06	10.6776	1637.87	817262	498.979	659922	658624	816917	745375	1.11211e+06	910622	4.7974e-06	195.162	983.766	4.7974e-06	832.973	981.972
0.85_136.0617m/z	136.062	0.849817	pos	Adenine	85	Organoheterocyclic compounds	Imidazopyrimidines	Purines and purine derivatives	M+H	C5H5N5	53.2	70.3	-0.360927	1.73024	0.00245018	0.00692724	-2.78854	0.144733	98511.8	680646	106236	112360	106395	76416.4	109379	80284.2	1.20566e+06	1.00762e+06	608634	580224	335509	346230
9.79_324.1361n	325.143	9.78895	pos	Flemistrictin F	LMPK12120011	Lipids and lipid-like molecules	Polyketides	Flavonoids	M+H, M+Na, M+K, 2M+Na	C20H20O4	53.2	69.1	-0.0508503	5.36748	9.15037e-08	2.02715e-06	15.0016	32803.5	4.45984e+06	135.956	5.15777e+06	5.66599e+06	3.90161e+06	4.09543e+06	3.53638e+06	4.40184e+06	4.7974e-06	4.7974e-06	605.222	4.7974e-06	4.7974e-06	210.516
7.80_654.2687n	655.276	7.80237	pos	Coproporphyrin III	HMDB0000570	Organoheterocyclic compounds	Tetrapyrroles and derivatives	Porphyrins	M+H, M+Na	C36H38N4O8	53.1	67.7	-0.474778	2.67318	0.0130062	0.0280768	-8.13783	0.00355034	5645.91	1.59024e+06	3080.54	3761.32	8142.83	2671.88	1055.94	15162.9	2.19874e+06	2.37591e+06	3.49913e+06	599302	421025	447344
8.11_362.3261m/z	362.326	8.10503	pos	1-O-(2-methoxy-4-hexadecenyl)-sn-glycerol	LMGL01020038	Lipids and lipid-like molecules	Glycerolipids	Monoradylglycerols	M+NH4	C20H40O4	53.1	69.8	-1.15823	4.03599	0.00640352	0.0155527	0.549073	1.46315	1.06115e+07	7.25255e+06	7.79978e+06	1.29447e+07	1.0955e+07	1.03683e+07	9.83581e+06	1.17657e+07	4.34438e+06	6.31035e+06	8.20632e+06	7.925e+06	8.17067e+06	8.55859e+06
8.58_304.2843m/z	304.284	8.58118	pos	Avocadene	HMDB0031042	Lipids and lipid-like molecules	Fatty Acyls	Fatty alcohols	M+NH4	C17H34O3	53.1	70	-1.17211	4.61849	0.00107075	0.0034819	3.23999	9.44785	4.35884e+06	461358	4.2328e+06	6.63235e+06	2.67854e+06	2.78735e+06	2.60945e+06	7.21256e+06	281975	333583	1.00785e+06	294207	309969	540564
11.10_480.3096m/z	480.31	11.0998	neg	1-(2-methoxy-6Z-heptadecenyl)-sn-glycero-3-phosphoethanolamine	LMGP02060019	Lipids and lipid-like molecules	Glycerophospholipids	Glycerophosphoethanolamines	M-H	C23H48NO7P	53	67.9	-0.00306162	1.95745	2.57563e-07	4.41869e-06	1.14574	2.21259	1.08933e+06	492332	1.07069e+06	1.29635e+06	1.01887e+06	1.02756e+06	1.03695e+06	1.08554e+06	596832	518111	454254	431005	465188	488598
7.91_273.2666n	274.274	7.9104	pos	C16 Sphinganine	41556	Unclassified	Unclassified	Unclassified	M+H, M+Na	C16H35NO2	53	67.6	-0.553727	24.7144	8.87254e-05	0.000449919	-0.680646	0.623886	1.7032e+08	2.72999e+08	1.55349e+08	2.24426e+08	1.65045e+08	1.68857e+08	1.47336e+08	1.60908e+08	2.4233e+08	2.50547e+08	3.07064e+08	3.09401e+08	2.57921e+08	2.70732e+08
0.62_338.9886m/z	338.989	0.617683	neg	D-myo-Inositol-2,4-diphosphate	45098	Unclassified	Unclassified	Unclassified	M-H	C6H14O12P2	52.9	65.8	-0.458569	1.64378	9.15905e-05	0.000461275	-7.50539	0.00550366	2543.02	462060	2039.44	558.73	2228.93	2445.05	2650.14	5335.83	495548	643972	692632	247689	329949	362572
10.05_453.2858n	452.279	10.0463	neg	1-(2-methoxy-13-methyl-6Z-tetradecenyl)-sn-glycero-3-phosphoethanolamine	LMGP02060010	Lipids and lipid-like molecules	Glycerophospholipids	Glycerophosphoethanolamines	M-H, 2M-H	C21H44NO7P	52.9	67.9	0.531021	1.90361	2.31955e-07	4.07794e-06	1.26014	2.39518	969861	404922	886631	1.03427e+06	925930	1.01538e+06	1.00739e+06	949570	457403	388488	574256	318296	336572	354515
10.50_328.2493m/z	328.249	10.4979	neg	Prosafrinine	LMSP01080051	Lipids and lipid-like molecules	Sphingolipids	Sphingoid bases	M+FA-H	C17H33NO2	52.9	67	-0.063349	1.62119	0.00301229	0.00822991	-2.97059	0.127574	75661.7	593079	93156.4	91137.9	62853.2	71856.8	57446.8	77519.1	1.05398e+06	660487	814270	569301	224459	235981
6.87_329.1383m/z	329.138	6.87087	pos	5-O-Methylleridol	52689	Unclassified	Unclassified	Unclassified	M+H	C19H20O5	52.8	67.8	-0.301615	1.23019	6.46397e-11	1.40801e-08	4.92059	30.2862	237623	7845.92	216091	271058	229024	247551	226481	235534	11168.6	11801.9	9653.06	3654.05	6098.55	4699.33
8.55_328.1309n	329.138	8.55318	pos	2-Hydroxy-7,8-dehydrograndiflorone	52218	Unclassified	Unclassified	Unclassified	M+H, M+K	C19H20O5	52.8	67.7	-0.562245	3.61199	7.45884e-09	3.46927e-07	7.96183	249.316	1.99828e+06	8015.03	2.00609e+06	2.03079e+06	2.33339e+06	2.24109e+06	1.58979e+06	1.7885e+06	499.881	4003.56	2518.39	3161.51	21180.5	16726.3
11.81_214.2164m/z	214.216	11.8065	pos	(2R,4R,6R)-2-heptyl-6-methylpiperidin-4-ol	263990	Unclassified	Unclassified	Unclassified	M+H	C13H27NO	52.6	66.1	-0.645789	1.72011	0.00174807	0.0052032	2.03686	4.10352	729936	177880	924831	210835	1.02505e+06	884310	811576	523011	216671	157775	349145	102139	120833	120718
9.00_325.1314n	324.124	8.99743	neg	Palaudine	HMDB0032143	Organoheterocyclic compounds	Isoquinolines and derivatives	Benzylisoquinolines	M-H, M+FA-H	C19H19NO4	52.6	67.3	0.118117	1.49161	0.000171328	0.000773965	36.1956	7.86991e+10	377551	4.7974e-06	614423	199700	363884	303768	263231	520299	4.7974e-06	4.7974e-06	4.7974e-06	4.7974e-06	4.7974e-06	4.7974e-06
1.42_285.0827m/z	285.083	1.41762	pos	Xanthosine	3408	Nucleosides, nucleotides, and analogues	Purine nucleosides	Unclassified	M+H	C10H12N4O6	52.5	69	-0.833123	1.15428	0.00381644	0.0100252	-9.84292	0.0010889	290.466	266753	4.7974e-06	4.7974e-06	4.7974e-06	4.7974e-06	4.7974e-06	1742.8	356933	524356	360062	170245	92200.5	96720.9
7.32_247.0974m/z	247.097	7.31588	neg	3-(3-Methylbutylidene)-1(3H)-isobenzofuranone	HMDB0031663	Organoheterocyclic compounds	Isocoumarans	Isobenzofuranones	M+FA-H	C13H14O2	52.4	64.8	-0.991255	1.73389	6.61403e-06	5.49863e-05	10.0309	1046.19	486276	464.807	408920	755995	393634	389429	471061	498618	119.519	709.464	499.328	179.263	774.132	507.138
7.76_362.1727n	363.18	7.76053	pos	Hydroxyisonobilin	HMDB0034475	Lipids and lipid-like molecules	Prenol lipids	Terpene lactones	M+H, M+Na, M+H-H2O	C20H26O6	52.4	66.9	-0.6184	2.10956	0.0212144	0.04201	13.588	12313.7	1.0326e+06	83.8584	548853	2.81756e+06	517769	557296	468582	1.28557e+06	4.7974e-06	4.7974e-06	143.421	4.7974e-06	359.729	4.7974e-06
11.71_283.1329m/z	283.133	11.7079	pos	Randainol	68649	Unclassified	Unclassified	Unclassified	M+H	C18H18O3	52.3	65.8	0.130547	2.42615	8.87605e-12	4.75225e-09	4.7967	27.7939	924707	33270.1	894567	921347	866312	906698	920151	1.03917e+06	4550.64	25461.4	35667.7	25964.1	51939.3	56037.4
12.91_383.3396n	384.347	12.9087	pos	N-stearoyl valine	75504	Unclassified	Unclassified	Unclassified	M+H, M+Na	C23H45NO3	52.3	67.6	-0.872091	2.00183	1.49399e-06	1.68013e-05	-1.44393	0.367563	366575	997312	459550	391896	340743	356572	327872	322819	980606	808305	848335	1.06688e+06	1.15715e+06	1.12259e+06
13.86_588.2513n	571.248	13.8592	pos	Pentigetide	HMDB0038221	Organic acids and derivatives	Carboxylic acids and derivatives	Amino acids, peptides, and analogues	M+H-H2O, M+NH4, M+Na	C22H36N8O11	52.3	76	1.55716	2.78872	2.06346e-05	0.000138988	37.9446	2.64528e+11	1.26904e+06	4.7974e-06	1.2762e+06	602232	1.15077e+06	1.82402e+06	1.19688e+06	1.56416e+06	4.7974e-06	4.7974e-06	4.7974e-06	4.7974e-06	4.7974e-06	4.7974e-06
8.90_312.1358n	313.143	8.90415	pos	Honyudisin	HMDB0033535	Phenylpropanoids and polyketides	Coumarins and derivatives	Pyranocoumarins	M+H, 2M+Na	C19H20O4	52.3	69.3	-1.02701	2.78191	2.05425e-08	6.94193e-07	3.60931	12.2042	1.29841e+06	106390	1.05692e+06	1.16762e+06	1.3215e+06	1.25196e+06	1.50274e+06	1.48971e+06	35594.7	66264.1	94555.1	116776	162905	162248
7.89_361.1657m/z	361.166	7.88605	neg	3,4,5-trihydroxy-6-{[(2Z)-2-(phenylmethylidene)heptyl]oxy}oxane-2-carboxylic acid	HMDB0126521	Lipids and lipid-like molecules	Fatty Acyls	Fatty acyl glycosides	M-H2O-H	C20H28O7	52.1	65.1	0.165594	1.10704	0.00262317	0.00733408	35.5177	4.91927e+10	235997	4.7974e-06	89807.6	293037	122829	429564	116234	364509	4.7974e-06	4.7974e-06	4.7974e-06	4.7974e-06	4.7974e-06	4.7974e-06
10.32_284.1049n	283.098	10.3216	neg	(S)-4,4'-Dimethoxydalbergione	LMPK12100074	Lipids and lipid-like molecules	Polyketides	Flavonoids	M-H, 2M-H	C17H16O4	52	63.4	0.0883892	1.5366	2.74256e-06	2.74729e-05	36.1729	7.74699e+10	371654	4.7974e-06	449975	412959	411104	362927	182618	410342	4.7974e-06	4.7974e-06	4.7974e-06	4.7974e-06	4.7974e-06	4.7974e-06
6.09_227.1752m/z	227.175	6.09422	pos	Isoleucyl-Isoleucine	HMDB0028910	Organic acids and derivatives	Carboxylic acids and derivatives	Amino acids, peptides, and analogues	M+H-H2O	C12H24N2O3	52	74.6	-0.723712	2.6361	2.65209e-09	1.71696e-07	-5.62678	0.0202381	21900.3	1.08213e+06	22786.2	27024.9	19357.7	21502	17716.1	23014.6	1.12088e+06	899926	1.03578e+06	985586	1.24559e+06	1.20501e+06
8.74_358.2011m/z	358.201	8.7354	pos	Millinol B	LMPK12080010	Lipids and lipid-like molecules	Polyketides	Flavonoids	M+NH4	C21H24O4	52	64.3	-0.646136	1.11465	1.64337e-13	5.24864e-10	35.1858	3.9082e+10	187492	4.7974e-06	180638	173707	198142	191672	189012	191780	4.7974e-06	4.7974e-06	4.7974e-06	4.7974e-06	4.7974e-06	4.7974e-06
9.14_386.2914m/z	386.291	9.137	neg	Cer(d18:1/2:0)	LMSP02010014	Lipids and lipid-like molecules	Sphingolipids	Ceramides	M+FA-H	C20H39NO3	52	64.6	0.455763	1.44904	2.48603e-06	2.52597e-05	-4.65872	0.0395899	13814.3	348934	13000.3	12513.3	9402.76	12830.1	19568	15571.2	389832	422317	432151	362837	226204	260263
10.32_297.1495m/z	297.15	10.3216	neg	Gibberellin A9	LMPR0104170020	Lipids and lipid-like molecules	Prenol lipids	Isoprenoids	M-H2O-H	C19H24O4	51.9	63.1	-0.292939	2.82402	1.0202e-09	8.90686e-08	10.6865	1648.05	1.20969e+06	734.017	1.12126e+06	1.2118e+06	1.41871e+06	1.23981e+06	1.01066e+06	1.25593e+06	995.255	743.461	132.379	940.32	698.136	894.552
10.47_466.2939m/z	466.294	10.469	neg	1-(2-methoxy-6Z-hexadecenyl)-sn-glycero-3-phosphoethanolamine	LMGP02060017	Lipids and lipid-like molecules	Glycerophospholipids	Glycerophosphoethanolamines	M-H	C22H46NO7P	51.9	62	-0.0551391	1.43289	0.00163659	0.00493578	-1.8214	0.282946	152689	539639	143992	122776	152054	169775	180394	147143	540117	475924	977328	389520	405631	449315
0.79_116.0708m/z	116.071	0.79435	pos	L-Proline	29	Organic acids and derivatives	Carboxylic acids and derivatives	Amino acids, peptides, and analogues	M+H	C5H9NO2	51.8	62.7	1.64537	3.29359	0.00157437	0.00478503	-2.85749	0.137978	329403	2.38735e+06	389149	491048	386223	232727	214761	262509	3.4817e+06	4.14583e+06	2.28173e+06	1.55832e+06	1.44372e+06	1.41282e+06
10.31_295.0975m/z	295.098	10.3074	neg	Syzygiol	LMPK12120417	Lipids and lipid-like molecules	Polyketides	Flavonoids	M-H2O-H	C18H18O5	51.8	62.9	-0.178715	1.54811	8.7087e-07	1.10813e-05	36.1793	7.78148e+10	373309	4.7974e-06	475309	333520	424758	389148	226649	390468	4.7974e-06	4.7974e-06	4.7974e-06	4.7974e-06	4.7974e-06	4.7974e-06
0.61_146.1056n	147.113	0.6136	pos	L-Lysine	25	Organic acids and derivatives	Carboxylic acids and derivatives	Amino acids, peptides, and analogues	M+H-H2O, M+H	C6H14N2O2	51.6	65.4	0.609689	1.43546	0.00169389	0.00507665	-3.86793	0.0684914	28843.5	421126	22351.9	40730.3	18737.3	30309.2	27057.9	33874.4	654679	687138	521600	219371	226700	217267
12.40_386.3262m/z	386.326	12.4	pos	Octadecyl fumarate	HMDB0038073	Lipids and lipid-like molecules	Fatty Acyls	Fatty acid esters	M+NH4	C22H40O4	51.6	63.9	-0.801686	1.29817	8.90277e-07	1.12684e-05	-2.67336	0.156761	49416.3	315234	43877.1	44610.6	35842.3	50063.3	68579.3	53525.4	404386	342455	309548	337179	243030	254802
7.55_282.0893n	283.097	7.54873	pos	Cryptocaryone	52214	Unclassified	Unclassified	Unclassified	M+H, M+Na	C17H14O4	51.6	61.5	0.251862	1.35077	2.10793e-05	0.000141343	13.83	14562.6	296412	20.3543	432285	168497	387459	246730	283807	259698	5.39629	3.60884	1.85537	7.32245	5.14576	98.7971
8.36_244.2634m/z	244.263	8.35718	pos	9-pentadecen-1-ol	LMFA05000050	Lipids and lipid-like molecules	Fatty Acyls	Fatty alcohols	M+NH4	C15H30O	51.6	60.5	-0.599247	5.40417	0.00174536	0.00519596	0.531111	1.44504	1.7608e+07	1.21851e+07	1.60107e+07	1.49781e+07	2.26616e+07	2.00291e+07	1.66336e+07	1.53352e+07	1.18529e+07	1.17144e+07	1.34684e+07	1.24574e+07	1.17929e+07	1.18249e+07
1.09_144.0424n	145.049	1.08508	pos	(E)-2-Methylglutaconic acid	6584	Lipids and lipid-like molecules	Fatty Acyls	Fatty acids and conjugates	M+H-H2O, M+H	C6H8O4	51.5	59.6	0.700513	3.98894	0.00266779	0.00742958	-0.505017	0.704652	7.25375e+06	1.02941e+07	8.09383e+06	8.19015e+06	7.8442e+06	6.78977e+06	6.35567e+06	6.24892e+06	7.78589e+06	9.23554e+06	9.72199e+06	1.14916e+07	1.2068e+07	1.14615e+07
10.32_662.4772m/z	662.477	10.3216	neg	PE-NMe(15:0/14:0)	HMDB0113017	Lipids and lipid-like molecules	Glycerophospholipids	Glycerophosphoethanolamines	M-H	C35H70NO8P	51.5	66.7	0.844191	4.04639	0.0292554	0.0547161	-0.925475	0.526507	4.49948e+06	8.54591e+06	9.20166e+06	486043	5.6156e+06	4.85319e+06	856373	5.98404e+06	7.60682e+06	6.06004e+06	7.78933e+06	9.18552e+06	8.49643e+06	1.21373e+07
9.26_493.1636m/z	493.164	9.26088	neg	Armillaridin	HMDB0035134	Lipids and lipid-like molecules	Prenol lipids	Sesquiterpenoids	M+FA-H	C24H29ClO6	51.5	62	0.238377	2.33621	5.93152e-05	0.000322365	10.7678	1743.5	921576	528.578	1.02501e+06	587187	995203	813854	1.50473e+06	603462	2001.25	1170.21	4.7974e-06	4.7974e-06	4.7974e-06	4.7974e-06
10.50_330.2635m/z	330.264	10.496	pos	4,8 dimethylnonanoyl carnitine	58362	Lipids and lipid-like molecules	Fatty Acyls	Fatty acid esters	M+H	C18H35NO4	51.4	62	-1.10807	1.63593	0.00084501	0.00287261	-4.63578	0.0402245	20599.6	512115	22888.6	26540.8	11820.9	17241.4	16862.1	28243.8	849979	574708	707613	502485	218225	219682
12.13_354.2768n	372.311	12.1308	pos	Ceriporic acid B	LMFA01170125	Lipids and lipid-like molecules	Fatty Acyls	Fatty Acids and Conjugates	M+NH4, 2M+K	C21H38O4	51.4	62.6	-0.569601	1.629	5.31116e-05	0.000295436	-1.09382	0.46852	391345	835280	367351	354890	334643	411479	478810	400898	1.0865e+06	926570	853536	757404	682172	705504
1.67_251.1500m/z	251.15	1.66695	pos	Isoleucyl-Histidine	HMDB0028909	Organic acids and derivatives	Carboxylic acids and derivatives	Amino acids, peptides, and analogues	M+H-H2O	C12H20N4O3	51.3	62	-0.805331	1.14125	6.62738e-05	0.000353959	-2.78073	0.145518	37452.9	257376	27438.4	50568.7	23845.5	45117	36513.6	41234.2	367229	322442	297594	192629	176529	187835
10.77_366.2648m/z	366.265	10.7675	neg	Alpha-Linolenoyl ethanolamide	HMDB0013624	Organic nitrogen compounds	Organonitrogen compounds	Amines	M+FA-H	C20H35NO2	51.3	60.3	-0.479622	1.26878	1.71272e-06	1.8656e-05	1.01415	2.01971	503912	249497	550945	520171	452180	511131	483262	505786	318493	229386	305936	251221	192827	199121
7.92_330.1468n	329.14	7.91793	neg	Gibberellin A105	HMDB0031076	Lipids and lipid-like molecules	Prenol lipids	Diterpenoids	M-H, 2M-H	C19H22O5	51.3	59.4	0.194605	5.04815	1.1311e-11	5.39906e-09	8.23038	300.324	3.87625e+06	12906.9	3.93452e+06	4.28417e+06	3.53045e+06	3.65318e+06	3.784e+06	4.07115e+06	2092.5	4067.21	35026.5	10727.5	13624.1	11903.4
8.34_356.1854m/z	356.185	8.3432	pos	Archangelin	HMDB0030846	Phenylpropanoids and polyketides	Coumarins and derivatives	Furanocoumarins	M+NH4	C21H22O4	51.3	62.1	-0.679102	1.08648	0.000333063	0.00132969	35.3309	4.32165e+10	207327	4.7974e-06	344070	265275	223411	185160	162024	64021.6	4.7974e-06	4.7974e-06	4.7974e-06	4.7974e-06	4.7974e-06	4.7974e-06
8.64_324.1229m/z	324.123	8.63738	pos	gamma-Glutamyl-S-(1-propenyl)cysteine sulfoxide	HMDB0031870	Organic acids and derivatives	Carboxylic acids and derivatives	Amino acids, peptides, and analogues	M+NH4	C11H18N2O6S	51.2	69	1.69186	2.94163	8.99912e-06	7.01017e-05	38.0757	2.89688e+11	1.38975e+06	4.7974e-06	1.39326e+06	1.63831e+06	1.07934e+06	1.21973e+06	938908	2.06896e+06	4.7974e-06	4.7974e-06	4.7974e-06	4.7974e-06	4.7974e-06	4.7974e-06
14.37_916.6061n	934.64	14.3668	pos	PI(18:2(9Z,12Z)/22:1(11Z))	LMGP06010331	Lipids and lipid-like molecules	Glycerophospholipids	Glycerophosphoinositols	M+NH4, M+K, M+Na	C49H89O13P	51.1	64	2.16858	2.35258	0.00347856	0.00925957	-0.420163	0.74734	3.18574e+06	4.26277e+06	3.95366e+06	3.52697e+06	2.8729e+06	3.3637e+06	2.90838e+06	2.48883e+06	3.58972e+06	4.29413e+06	4.89401e+06	4.06775e+06	4.14359e+06	4.58742e+06
6.52_283.1329m/z	283.133	6.51868	pos	E,E-Dienestrol-2,3-oxide	2001	Unclassified	Unclassified	Unclassified	M+H	C18H18O3	51.1	60.1	0.0427289	1.73775	8.70957e-06	6.8123e-05	2.44182	5.43327	598405	110137	789490	502336	666005	640346	587745	404507	26518	93092	118603	86935.9	165225	170449
9.23_356.1622n	357.169	9.22718	pos	2',4',5''-Trihydroxy-3',6'',6''-trimetylpyrano[2'',3'':6',5']dihydrochalcone	LMPK12120498	Lipids and lipid-like molecules	Polyketides	Flavonoids	M+H, M+Na	C21H24O5	51.1	60.2	-0.576479	2.33822	1.99311e-07	3.64098e-06	37.3607	1.76479e+11	846639	4.7974e-06	1.05545e+06	721880	1.01493e+06	898224	720779	668574	4.7974e-06	4.7974e-06	4.7974e-06	4.7974e-06	4.7974e-06	4.7974e-06
10.44_509.3483n	510.356	10.4397	pos	1-heptadecanoyl-sn-glycero-3-phosphocholine	24068	Lipids and lipid-like molecules	Glycerophospholipids	Glycerophosphocholines	M+H, M+Na	C25H52NO7P	51	58.6	0.23124	3.36516	1.04831e-05	7.94335e-05	-1.18887	0.438645	1.4343e+06	3.26984e+06	1.40444e+06	1.17397e+06	1.5568e+06	1.60735e+06	1.26208e+06	1.60116e+06	2.425e+06	3.34749e+06	4.01429e+06	3.02978e+06	3.42062e+06	3.38186e+06
12.00_283.1328m/z	283.133	12.0039	pos	Ohobanin	52217	Unclassified	Unclassified	Unclassified	M+H	C18H18O3	51	59.9	-0.0944331	1.42062	1.21078e-06	1.42608e-05	4.7598	27.092	330865	12212.6	280655	469804	304171	274328	291934	364296	806.595	7510.8	12546.6	9057.67	21090.6	22263.5
10.37_258.2426m/z	258.243	10.3693	pos	(E)-8-Tetradecenyl formate	LMFA07010550	Lipids and lipid-like molecules	Fatty Acyls	Fatty esters	M+NH4	C15H28O2	50.8	57.3	-0.503692	3.27334	8.19424e-09	3.69473e-07	-2.91447	0.132635	250369	1.88766e+06	245078	250222	223480	290564	264826	228045	1.5256e+06	1.69278e+06	2.07413e+06	2.08648e+06	1.93147e+06	2.01549e+06
7.17_488.1686n	511.158	7.17207	pos	6-{4-[(E)-2-{3,5-dihydroxy-4-[(1E)-3-hydroxy-3-methylbut-1-en-1-yl]phenyl}ethenyl]phenoxy}-3,4,5-trihydroxyoxane-2-carboxylic acid	HMDB0128998	Phenylpropanoids and polyketides	Stilbenes	Stilbene glycosides	M+Na, M+K, M+NH4	C25H28O10	50.8	60.7	0.644254	1.18384	1.60919e-08	5.86102e-07	11.8545	3703.05	215850	58.2898	164388	241620	190584	243343	215266	239899	25.862	263.551	3.82724	15.1604	36.6939	4.64423
7.50_313.1446m/z	313.145	7.50118	neg	3-{8-hydroxy-2-[(3E)-5-hydroxy-4-methylpent-3-en-1-yl]-2-methyl-2H-chromen-5-yl}propanoic acid	HMDB0134713	Organoheterocyclic compounds	Benzopyrans	1-benzopyrans	M-H2O-H	C19H24O5	50.8	57.8	0.312901	1.8029	5.10049e-09	2.67051e-07	6.58093	95.7323	501368	5237.18	566368	498864	502304	387875	484105	568689	133.835	3929.72	5652.5	867.448	9386.12	11453.5
8.27_519.1872m/z	519.187	8.2665	neg	Diosbulbinoside F	HMDB0036783	Lipids and lipid-like molecules	Prenol lipids	Terpene glycosides	M-H2O-H	C26H34O12	50.8	56.6	-0.0548389	1.05511	0.000741645	0.00257653	35.3006	4.23206e+10	203029	4.7974e-06	268262	85513.8	249727	172018	348138	94512.1	4.7974e-06	4.7974e-06	4.7974e-06	4.7974e-06	4.7974e-06	4.7974e-06
9.35_354.1466n	355.154	9.3534	pos	Quercetol A	LMPK12020197	Lipids and lipid-like molecules	Polyketides	Flavonoids	M+H, M+Na	C21H22O5	50.8	59.7	-0.400099	1.50421	1.43416e-05	0.000103357	36.1544	7.64824e+10	366917	4.7974e-06	383005	521622	289024	267062	256889	483898	4.7974e-06	4.7974e-06	4.7974e-06	4.7974e-06	4.7974e-06	4.7974e-06
10.83_326.1747m/z	326.175	10.8337	pos	2',4'-Dihydroxy-3'-(1,1-dimethyl-2-propenyl)chalcone	LMPK12120008	Lipids and lipid-like molecules	Polyketides	Flavonoids	M+NH4	C20H20O3	50.7	58.6	-1.08364	1.14149	3.13565e-10	3.75553e-08	35.2623	4.12117e+10	197709	4.7974e-06	227664	205700	195239	197278	166053	194321	4.7974e-06	4.7974e-06	4.7974e-06	4.7974e-06	4.7974e-06	4.7974e-06
2.50_194.0672m/z	194.067	2.50167	pos	6-Carboxy-5,6,7,8-tetrahydropterin	HMDB0060410	Organoheterocyclic compounds	Pteridines and derivatives	Pterins and derivatives	M+H-H2O	C7H9N5O3	50.7	62.6	-0.311229	1.62073	0.0249674	0.0479265	-12.5686	0.000164612	103.59	629297	239.206	154.24	4.7974e-06	82.1111	64.6526	81.3298	913463	983684	1.49441e+06	85745	152597	145885
6.87_388.1753m/z	388.175	6.87087	pos	(2S)-5,7,4'-Trihydroxy-3'-methoxy-6-(1,1-dimethylallyl)flavanone	LMPK12140444	Lipids and lipid-like molecules	Polyketides	Flavonoids	M+NH4	C21H22O6	50.7	58.1	-0.362405	1.43115	2.85675e-05	0.000180434	12.2968	5031.63	337428	67.0614	450870	188327	403161	406878	377936	197398	83.9357	4.7974e-06	92.0697	4.7974e-06	107.752	118.612
8.02_504.1991n	549.198	8.01755	neg	Myricatomentoside I	HMDB0031536	Lignans, neolignans and related compounds	Lignan glycosides	Unclassified	M-H, M+FA-H	C26H32O10	50.7	54.9	-0.825501	2.05025	6.96866e-05	0.000369508	37.0983	1.4713e+11	705842	4.7974e-06	485962	982546	441209	630025	609165	1.08615e+06	4.7974e-06	4.7974e-06	4.7974e-06	4.7974e-06	4.7974e-06	4.7974e-06
8.27_299.1275m/z	299.127	8.27295	pos	7C-aglycone	7073	Lipids and lipid-like molecules	Prenol lipids	Quinone and hydroquinone lipids	M+H	C18H18O4	50.7	58.8	-1.11231	1.12702	0.000169249	0.000766199	6.51751	91.6146	222242	2425.83	257649	113985	264951	209167	359908	127791	633.086	1478.07	1475.12	2051.16	4800.9	4116.66
9.25_359.1863m/z	359.186	9.24628	neg	11-Dihydro-12-norneoquassin	HMDB0036889	Lipids and lipid-like molecules	Prenol lipids	Terpene lactones	M-H2O-H	C21H30O6	50.7	57	-0.220471	3.32524	0.000139274	0.000651909	38.5201	3.94191e+11	1.89109e+06	4.7974e-06	1.36891e+06	633546	1.91688e+06	2.2161e+06	2.74437e+06	2.46676e+06	4.7974e-06	4.7974e-06	4.7974e-06	4.7974e-06	4.7974e-06	4.7974e-06
10.30_296.1409n	297.148	10.2957	pos	Parakmerin A	HMDB0033950	Phenylpropanoids and polyketides	2-arylbenzofuran flavonoids	Unclassified	M+Na, M+K, 2M+Na, M+H	C19H20O3	50.6	56.9	-1.16316	83.5384	2.68287e-12	2.44818e-09	6.62506	98.7059	1.06468e+09	1.07864e+07	1.14015e+09	1.09541e+09	1.09666e+09	1.06961e+09	9.51079e+08	1.03517e+09	6.42436e+06	9.27475e+06	1.27423e+07	8.13289e+06	1.386e+07	1.42838e+07
11.82_370.2961m/z	370.296	11.8209	neg	N-Oleoylethanolamine	HMDB0002088	Organic nitrogen compounds	Organonitrogen compounds	Amines	M+FA-H	C20H39NO2	50.6	56.3	-0.619218	2.10245	5.18058e-05	0.000289648	-4.92459	0.0329269	25187.4	764950	32339.6	25966.7	24611.5	22718.1	20563.4	24925.5	879594	957612	905158	1.00379e+06	428652	414898
13.01_279.1380m/z	279.138	13.0082	pos	Cryptotanshinone	HMDB0035220	Lipids and lipid-like molecules	Prenol lipids	Diterpenoids	M+H-H2O	C19H20O3	50.6	57	0.166811	1.06691	2.91272e-05	0.000183241	35.1974	3.93977e+10	189007	4.7974e-06	141489	112282	195170	240726	283797	160576	4.7974e-06	4.7974e-06	4.7974e-06	4.7974e-06	4.7974e-06	4.7974e-06
6.75_506.2025m/z	506.202	6.7522	pos	Alangiside	64415	Unclassified	Unclassified	Unclassified	M+H	C25H31NO10	50.5	59.1	0.807121	1.2046	1.10509e-07	2.31948e-06	35.4557	4.71239e+10	226072	4.7974e-06	225684	190405	235743	207447	303091	194064	4.7974e-06	4.7974e-06	4.7974e-06	4.7974e-06	4.7974e-06	4.7974e-06
7.22_489.1769m/z	489.177	7.21518	neg	(7'R,8'R)-4,7'-Epoxy-3'-methoxy-4',5,9,9'-lignanetetrol 9'-glucoside	HMDB0038710	Unclassified	Unclassified	Unclassified	M-H2O-H	C25H32O11	50.5	55.5	0.475271	1.4971	2.14339e-07	3.84586e-06	36.0912	7.32048e+10	351193	4.7974e-06	284146	327088	317253	327469	481261	369942	4.7974e-06	4.7974e-06	4.7974e-06	4.7974e-06	4.7974e-06	4.7974e-06
7.30_508.1945n	553.193	7.29977	neg	gibberellin A3 O-beta-D-glucoside	LMPR0104170033	Lipids and lipid-like molecules	Prenol lipids	Isoprenoids	M-H, M+FA-H	C25H32O11	50.5	61.3	0.0647966	1.04215	5.56452e-06	4.76779e-05	9.42936	689.477	174530	253.134	232656	166115	194044	92978.8	207711	153674	453.364	4.7974e-06	1065.44	4.7974e-06	4.7974e-06	4.7974e-06
10.65_312.1731n	313.179	10.6507	pos	4'-Hydroxy-5,5'-diisopropyl-2,2'-dimethyl-3,4-biphenylquinone	HMDB0040761	Lipids and lipid-like molecules	Prenol lipids	Monoterpenoids	M+H-H2O, M+H	C20H24O3	50.3	57.3	1.71219	1.6999	3.79583e-07	5.87082e-06	36.4623	9.46773e+10	454205	4.7974e-06	384915	388898	455335	411535	639856	444689	4.7974e-06	4.7974e-06	4.7974e-06	4.7974e-06	4.7974e-06	4.7974e-06
7.20_343.1187m/z	343.119	7.1986	neg	Enterolactone	HMDB0006101	Lignans, neolignans and related compounds	Furanoid lignans	Tetrahydrofuran lignans	M+FA-H	C18H18O4	50.3	56.3	-0.0115598	1.11026	8.96932e-13	1.56254e-09	18.334	330430	186175	0.563432	174729	181150	204198	190426	186641	179904	1.59714	0.937725	0.845706	4.7974e-06	4.7974e-06	4.7974e-06
8.03_297.1119m/z	297.112	8.03493	pos	4'-Hydroxy-R-phenprocoumon	HMDB0060885	Phenylpropanoids and polyketides	Coumarins and derivatives	Hydroxycoumarins	M+H	C18H16O4	50.3	56.3	-0.642313	1.52417	1.90526e-07	3.53463e-06	36.119	7.46271e+10	358016	4.7974e-06	382718	301828	466596	383542	268530	344881	4.7974e-06	4.7974e-06	4.7974e-06	4.7974e-06	4.7974e-06	4.7974e-06
0.95_123.0554m/z	123.055	0.94675	pos	Niacinamide	1497	Organoheterocyclic compounds	Pyridines and derivatives	Pyridinecarboxylic acids and derivatives	M+H	C6H6N2O	50.2	54.1	0.93088	2.65834	0.00310015	0.00842192	-1.91114	0.265882	505934	1.90285e+06	563994	618605	671421	428594	383500	369493	2.59534e+06	2.68067e+06	2.81709e+06	1.16299e+06	1.11139e+06	1.04965e+06
10.24_276.1725n	277.18	10.2394	pos	Cyclandelate	HMDB0015586	Benzenoids	Benzene and substituted derivatives	Unclassified	M+H-H2O, M+H	C17H24O3	50.2	54.1	-0.158559	2.63007	0.000163613	0.00074544	8.0588	266.65	1.20062e+06	4502.61	700232	603549	1.045e+06	1.53851e+06	1.87503e+06	1.44141e+06	3527.76	3872.93	5122.04	3104.22	4807.61	6581.12
4.44_245.1859m/z	245.186	4.43703	pos	Isoleucyl-Leucine	85817	Organic acids and derivatives	Carboxylic acids and derivatives	Amino acids, peptides, and analogues	M+H	C12H24N2O3	50	52.7	-0.239532	1.20939	1.41286e-05	0.000102053	1.66346	3.16776	346561	109403	289709	438583	313393	407526	275463	354690	149306	148711	115784	68508.2	87107.1	86999.5
8.30_288.2896m/z	288.29	8.30107	pos	Heptadecanoic acid	HMDB0002259	Lipids and lipid-like molecules	Fatty Acyls	Fatty acids and conjugates	M+NH4	C17H34O2	50	52.6	-0.50993	8.07155	0.0258129	0.0492877	-0.356258	0.781188	5.40558e+07	6.91969e+07	4.34759e+07	7.32297e+07	4.64124e+07	4.98921e+07	5.01845e+07	6.11401e+07	6.06908e+07	5.99801e+07	6.50391e+07	8.21871e+07	7.25689e+07	7.47152e+07
10.45_597.3048m/z	597.305	10.4547	neg	1-Oleoylglycerophosphoinositol	HMDB0061693	Lipids and lipid-like molecules	Glycerophospholipids	Glycerophosphoinositols	M-H	C27H51O12P	49.9	53.6	0.481651	3.5987	4.96489e-08	1.30332e-06	2.89319	7.42909	2.30514e+06	310285	1.68863e+06	2.40936e+06	2.61518e+06	2.33258e+06	2.42677e+06	2.35833e+06	466226	380398	385396	212699	197163	219830
7.62_385.1770m/z	385.177	7.62097	neg	3-Hydroxyquinine	HMDB0001091	Alkaloids and derivatives	Cinchona alkaloids	Unclassified	M+FA-H	C20H24N2O3	49.9	52.7	0.275268	1.43781	0.000799046	0.00273871	36.1787	7.77825e+10	373153	4.7974e-06	270940	723071	359903	255019	187337	442651	4.7974e-06	4.7974e-06	4.7974e-06	4.7974e-06	4.7974e-06	4.7974e-06
8.24_374.1959m/z	374.196	8.24498	pos	alpha,alpha-dimethylallylcyclolobin	LMPK12080008	Lipids and lipid-like molecules	Polyketides	Flavonoids	M+NH4	C21H24O5	49.9	54.7	-0.844138	1.40435	3.89148e-09	2.20809e-07	35.8689	6.27487e+10	301030	4.7974e-06	324056	226819	308301	339573	297105	310329	4.7974e-06	4.7974e-06	4.7974e-06	4.7974e-06	4.7974e-06	4.7974e-06
7.76_355.1417n	356.149	7.76053	pos	Gravacridonediol methyl ether	HMDB0029327	Organoheterocyclic compounds	Quinolines and derivatives	Benzoquinolines	M+H, M+Na	C20H21NO5	49.8	55.6	-0.703518	1.26739	2.3347e-07	4.09706e-06	10.1263	1117.72	250805	224.39	317831	299963	206303	261699	204247	214789	429.974	594.077	42.1681	63.2574	106.398	110.465
9.00_347.1500m/z	347.15	8.99743	neg	Secoeremopetasitolide A	HMDB0041364	Lipids and lipid-like molecules	Prenol lipids	Terpene lactones	M-H2O-H	C19H26O7	49.8	53.1	-0.00997309	1.10996	0.0227304	0.044429	35.8056	6.00562e+10	288114	4.7974e-06	116717	779222	149633	136487	148453	398169	4.7974e-06	4.7974e-06	4.7974e-06	4.7974e-06	4.7974e-06	4.7974e-06
9.24_292.1331m/z	292.133	9.2412	pos	Koenigine	HMDB0030207	Organoheterocyclic compounds	Indoles and derivatives	Carbazoles	M+H-H2O	C19H19NO3	49.8	53.4	-0.392591	1.19419	1.09701e-05	8.23745e-05	12.9013	7650.44	230891	30.18	322686	251111	279791	187793	219719	124243	4.7974e-06	181.08	4.7974e-06	4.7974e-06	4.7974e-06	4.7974e-06
10.11_699.3812m/z	699.381	10.1068	neg	All-trans-heptaprenyl diphosphate	HMDB0012187	Lipids and lipid-like molecules	Prenol lipids	Polyprenols	M+FA-H	C35H60O7P2	49.7	58.3	2.4632	1.01696	2.16559e-05	0.000144345	0.74946	1.68116	417422	248293	346043	425009	419935	450548	443781	419212	306124	241244	291167	222703	202616	225906
10.78_310.1566n	311.164	10.7775	pos	Dihydrocordoin	LMPK12120441	Lipids and lipid-like molecules	Polyketides	Flavonoids	M+H, M+Na, 2M+Na	C20H22O3	49.7	52.3	-0.954985	3.59763	2.60167e-10	3.32372e-08	15.671	52171.7	1.96962e+06	37.7526	1.79785e+06	1.76014e+06	2.03247e+06	1.87714e+06	2.2725e+06	2.0776e+06	4.7974e-06	4.7974e-06	4.7974e-06	4.7974e-06	226.515	4.7974e-06
9.41_308.1048n	309.112	9.4096	pos	Warfarin	HMDB0001935	Phenylpropanoids and polyketides	Coumarins and derivatives	Hydroxycoumarins	M+H, M+Na, M+K, 2M+Na	C19H16O4	49.7	51.4	-0.052196	5.2081	4.86321e-08	1.28366e-06	9.82073	904.346	4.17896e+06	4620.98	5.13561e+06	4.71692e+06	4.47443e+06	3.8384e+06	3.33109e+06	3.57734e+06	1323.13	2185.19	874.579	3972.58	9766.02	9604.37
0.74_118.0864m/z	118.086	0.738883	pos	Betaine	287	Organic acids and derivatives	Carboxylic acids and derivatives	Amino acids, peptides, and analogues	M+H	C5H11NO2	49.6	51.8	1.29345	3.74359	9.03149e-08	2.00545e-06	-3.37163	0.0966135	232667	2.40822e+06	306912	235819	228790	158101	251262	215117	2.83876e+06	2.922e+06	1.96518e+06	2.3666e+06	2.22722e+06	2.12958e+06
10.72_298.1201n	299.127	10.7212	pos	Infectocaryone	LMPK12120418	Lipids and lipid-like molecules	Polyketides	Flavonoids	M+H, M+Na	C18H18O4	49.6	52.5	-1.27288	4.99733	8.43785e-09	3.77535e-07	6.99531	127.585	3.83623e+06	30068.1	4.54783e+06	3.47357e+06	4.31084e+06	3.82771e+06	3.0805e+06	3.77694e+06	5603.28	30609.7	32159.2	19481.9	46404.4	46150.3
7.22_311.1276m/z	311.128	7.21623	pos	4-hydroxy-3-(3-hydroxy-1-phenylbutyl)-2H-chromen-2-one	HMDB0140994	Phenylpropanoids and polyketides	Coumarins and derivatives	Hydroxycoumarins	M+H	C19H18O4	49.6	52.5	-0.491469	1.24161	4.49691e-08	1.2025e-06	4.26328	19.2032	252176	13132	200669	258058	228663	233100	308943	283625	2359.22	9566.03	14696.3	13232.8	18561	20376.5
7.37_521.2029m/z	521.203	7.3652	neg	Sambacin	HMDB0038883	Unclassified	Unclassified	Unclassified	M-H2O-H	C26H36O12	49.6	50.6	0.0953921	3.07348	1.17737e-07	2.43124e-06	13.0628	8556.27	1.46207e+06	170.877	1.7587e+06	1.45101e+06	1.52727e+06	950483	1.52906e+06	1.55589e+06	377.728	153.978	493.555	4.7974e-06	4.7974e-06	4.7974e-06
8.68_372.1805m/z	372.18	8.67942	pos	Lansiumarin C	HMDB0034838	Phenylpropanoids and polyketides	Coumarins and derivatives	Furanocoumarins	M+NH4	C21H22O5	49.5	51.7	-0.17015	1.45923	5.09429e-10	5.29316e-08	12.7902	7083.26	323688	45.6976	351275	271511	344685	359818	314474	300364	4.7974e-06	4.7974e-06	4.7974e-06	4.7974e-06	274.186	4.7974e-06
1.13_347.0629n	346.056	1.12535	neg	Adenosine monophosphate	34478	Nucleosides, nucleotides, and analogues	Purine nucleotides	Purine ribonucleotides	M-H, 2M-H	C10H14N5O7P	49.4	50.7	-0.396908	1.64963	0.00437385	0.011258	-3.93645	0.0653148	38431.9	588411	53586.9	38959.5	29571.7	23758.3	41556.9	43158.3	866246	965333	936244	274106	235131	253403
11.54_356.2807m/z	356.281	11.542	neg	(4E,8E,9Me-d19:2)sphingosine	LMSP01080012	Lipids and lipid-like molecules	Sphingolipids	Sphingoid bases	M+FA-H	C19H37NO2	49.4	49.3	0.0901066	2.90055	0.000308514	0.0012478	-2.33762	0.197837	365980	1.84991e+06	460704	381374	318138	350867	319219	365578	2.46329e+06	2.26037e+06	2.36567e+06	2.00149e+06	975669	1.03296e+06
8.30_360.1574n	359.15	8.29678	neg	4-Acetylzearalenone	HMDB0039100	Phenylpropanoids and polyketides	Macrolides and analogues	Zearalenones	M-H, 2M-H	C20H24O6	49.4	51.1	0.178692	1.89945	0.0147943	0.0312503	37.2873	1.67725e+11	804644	4.7974e-06	389784	2.03779e+06	290808	584794	416662	1.10803e+06	4.7974e-06	4.7974e-06	4.7974e-06	4.7974e-06	4.7974e-06	4.7974e-06
8.46_439.1399m/z	439.14	8.45838	neg	7-Hydroxy-5,4'-dimethoxy-8-methylisoflavone 7-O-rhamnoside	LMPK12050339	Lipids and lipid-like molecules	Polyketides	Flavonoids	M-H2O-H	C24H26O9	49.4	49.5	0.129808	1.0618	5.15151e-09	2.68257e-07	35.0709	3.60904e+10	173140	4.7974e-06	180383	151915	179747	164373	212330	150094	4.7974e-06	4.7974e-06	4.7974e-06	4.7974e-06	4.7974e-06	4.7974e-06
11.27_384.1805m/z	384.18	11.2706	pos	Xanthoangelol C	LMPK12120056	Lipids and lipid-like molecules	Polyketides	Flavonoids	M+NH4	C22H22O5	49.2	51.4	-0.245298	1.2336	0.000113817	0.000551331	7.82734	227.125	261649	1152.01	227675	104103	244214	295137	425783	272984	5030.48	1315.19	4.7974e-06	566.369	4.7974e-06	4.7974e-06
7.86_355.1417n	356.149	7.85897	pos	Romucosine C	91789	Unclassified	Unclassified	Unclassified	M+H, M+K, M+Na, 2M+Na	C20H21NO5	49.1	49.7	-0.682064	1.39412	5.12609e-08	1.32566e-06	15.4161	43722.1	299379	6.84732	384891	325255	300195	279783	241082	265071	4.7974e-06	4.7974e-06	4.7974e-06	4.7974e-06	41.0839	4.7974e-06
10.76_292.1100n	293.117	10.7635	pos	N-gamma-Glutamyl-S-propylcysteine	93699	Organic acids and derivatives	Carboxylic acids and derivatives	Amino acids, peptides, and analogues	M+H, M+Na, M+K, 2M+NH4, 2M+Na	C11H20N2O5S	49	58.7	2.40435	8.70289	9.43184e-11	1.78953e-08	7.21562	148.633	1.15272e+07	77554.8	1.18599e+07	1.15976e+07	1.20176e+07	1.14034e+07	9.63723e+06	1.26478e+07	15679.2	62734.1	80467	60149	117346	128953
6.36_359.1368n	360.144	6.35883	pos	N-[2-hydroxy-2-(4-hydroxy-3-methoxyphenyl)ethyl]-3-(4-hydroxy-3-methoxyphenyl)prop-2-enimidic acid	HMDB0136453	Unclassified	Unclassified	Unclassified	M+H, M+Na	C19H21NO6	49	51.3	-0.335677	1.26266	1.26191e-05	9.2651e-05	13.4362	11084	259295	23.3936	198017	398886	199823	242709	208380	307955	78.1564	28.5404	22.4183	4.7974e-06	4.7974e-06	11.2464
9.00_491.1481m/z	491.148	8.99743	neg	Gefitinib	HMDB0014462	Organoheterocyclic compounds	Diazanaphthalenes	Benzodiazines	M+FA-H	C22H24ClFN4O3	49	56.1	-4.90885	1.00436	5.36634e-05	0.000297555	35.0421	3.5377e+10	169717	4.7974e-06	192158	111777	191024	151382	269861	102103	4.7974e-06	4.7974e-06	4.7974e-06	4.7974e-06	4.7974e-06	4.7974e-06
10.54_312.1592m/z	312.159	10.5382	pos	Lansamide 4	HMDB0034592	Phenylpropanoids and polyketides	Stilbenes	Unclassified	M+H	C19H21NO3	48.8	52.8	-0.803639	1.51377	1.47735e-05	0.000105913	8.47378	355.518	377541	1061.94	355724	227182	350653	424544	580856	326285	2108.33	573.046	1412.62	1382.63	895.053	4.7974e-06
13.09_575.2792m/z	575.279	13.0931	pos	(2E)-hexenedioylcarnitine	LMFA07070013	Lipids and lipid-like molecules	Fatty Acyls	Fatty esters	2M+H	C13H21NO6	48.8	70.2	-3.16569	7.67291	3.33022e-07	5.30924e-06	12.4924	5762.17	9.14042e+06	1586.28	8.661e+06	8.79727e+06	1.28503e+07	7.89673e+06	8.98323e+06	7.65402e+06	4.7974e-06	4.7974e-06	4.7974e-06	4.7974e-06	5362.77	4154.91
1.13_137.0457m/z	137.046	1.12658	pos	Hypoxanthine	83	Organoheterocyclic compounds	Imidazopyrimidines	Purines and purine derivatives	M+H	C5H4N4O	48.7	50.6	-0.568836	1.13757	0.00368088	0.00971713	-3.0685	0.119204	34887.8	292674	34366.8	38056.7	32964	26739.4	40120.8	37078.9	377800	574993	290569	248130	131935	132617
10.81_272.2583m/z	272.258	10.8056	pos	5-Dodecyldihydro-2(3H)-furanone	HMDB0031145	Organoheterocyclic compounds	Lactones	Gamma butyrolactones	M+NH4	C16H30O2	48.6	47.6	-0.599291	1.12888	0.000303391	0.00123071	1.02204	2.03079	438510	215931	499246	269057	494041	501370	479660	387688	166324	186402	266161	200390	226833	249474
14.91_610.3870n	611.394	14.9064	pos	PG(12:0/12:0)[U]	40842	Unclassified	Unclassified	Unclassified	M+H, M+Na, M+NH4	C30H59O10P	48.6	52.5	3.92076	1.1772	4.55256e-06	4.06716e-05	35.4245	4.61134e+10	221225	4.7974e-06	316358	136918	194741	253046	197128	229155	4.7974e-06	4.7974e-06	4.7974e-06	4.7974e-06	4.7974e-06	4.7974e-06
2.12_148.0525n	166.086	2.12403	pos	Cinnamic acid	HMDB0000567	Phenylpropanoids and polyketides	Cinnamic acids and derivatives	Cinnamic acids	M+H-H2O, M+NH4	C9H8O2	48.6	44.7	0.58423	4.21747	0.00937955	0.0214308	-1.8988	0.268166	1.40183e+06	5.22748e+06	1.04646e+06	1.75286e+06	1.14253e+06	1.54637e+06	1.41787e+06	1.5049e+06	8.01181e+06	8.50779e+06	7.0134e+06	2.86305e+06	2.47464e+06	2.49419e+06
11.23_616.4184n	634.452	11.2282	pos	Nonoxynol-9	HMDB0015680	Organic oxygen compounds	Organooxygen compounds	Ethers	M+NH4, M+Na	C33H60O10	48.5	76.2	-0.350485	1.56816	2.19677e-05	0.000146017	-1.16322	0.446515	324053	725737	218012	339462	374222	154735	472068	385817	651006	722633	808324	789980	693243	689235
9.87_294.1255n	295.133	9.87337	pos	(2-Butylbenzofuran-3-yl)(4-hydroxyphenyl)ketone	70543	Unclassified	Unclassified	Unclassified	M+H, M+Na, M+K, 2M+Na, 2M+K	C19H18O3	48.5	45.6	-0.170042	17.7886	4.6707e-11	1.24312e-08	6.63276	99.2338	4.829e+07	486629	5.1365e+07	4.83332e+07	5.16666e+07	4.69887e+07	4.10847e+07	5.0302e+07	142233	397064	528992	430474	710913	710096
2.34_523.1681m/z	523.168	2.34203	neg	Gentiobiosyl 2-methyl-6-oxo-2E,4E-heptadienoate	HMDB0032134	Organic oxygen compounds	Organooxygen compounds	Carbohydrates and carbohydrate conjugates	M+FA-H	C20H30O13	48.4	47.3	2.65865	1.48005	0.0084339	0.019664	-7.38496	0.00598282	2811.65	469954	5775.64	2233.81	383.425	749.526	2108.27	5619.2	773849	831402	759212	187212	134512	133535
6.36_358.1297m/z	358.13	6.35778	neg	3,5,6-trihydroxy-1-methyl-4,5-diphenylpiperidin-2-one	HMDB0134791	Phenylpropanoids and polyketides	Stilbenes	Unclassified	M+FA-H	C18H19NO4	48.4	45.3	0.341523	1.20734	8.63712e-08	1.94951e-06	13.8844	15122	225548	14.9152	170169	276938	209749	225218	203724	267486	6.66706	14.5374	4.7974e-06	30.0581	5.79816	32.4303
1.13_124.0394m/z	124.039	1.12658	pos	Isonicotinic acid	849	Organoheterocyclic compounds	Pyridines and derivatives	Pyridinecarboxylic acids and derivatives	M+H	C6H5NO2	48.3	44.6	0.573184	1.73316	0.000744116	0.00258231	-3.04651	0.121034	75093.1	620428	95054.8	84370.8	77140.9	55155.8	72138.3	66697.8	587083	1.12254e+06	386653	746962	444069	435265
13.01_320.1644m/z	320.164	13.0082	pos	2-(4-Methyl-5-thiazolyl)ethyl decanoate	HMDB0032419	Organoheterocyclic compounds	Azoles	Thiazoles	M+Na	C16H27NO2S	48.3	53.7	-3.72235	1.22424	9.45379e-05	0.000473134	35.6339	5.33165e+10	255780	4.7974e-06	197224	141098	278157	305982	419049	193173	4.7974e-06	4.7974e-06	4.7974e-06	4.7974e-06	4.7974e-06	4.7974e-06
7.34_344.1492m/z	344.149	7.34338	pos	1,5-Dihydroxy-3-methoxy-2-prenylxanthone	HMDB0030605	Organoheterocyclic compounds	Benzopyrans	1-benzopyrans	M+NH4	C19H18O5	47.8	44.4	-0.297885	1.57008	0.0126457	0.0274407	10.0841	1085.47	539705	497.207	354493	1.36832e+06	274742	321872	238400	680406	325.473	297.779	2074.28	60.9937	34.6804	190.041
2.33_525.1826m/z	525.183	2.333	pos	Hirsutidin 3-glucoside	LMPK12010420	Lipids and lipid-like molecules	Polyketides	Flavonoids	M+NH4	C24H27O12+	47.7	47.1	-2.82252	1.84013	0.00549656	0.0136333	-9.11369	0.00180513	1260.63	698362	2150.83	4.7974e-06	4.7974e-06	4.7974e-06	671.271	4741.68	1.24398e+06	1.16379e+06	994984	291119	248165	248129
11.19_294.1252n	295.133	11.1858	pos	(E)-1-[4-Hydroxy-3-(3-methyl-1,3-butadienyl)phenyl]-2-(3,5-dihydroxyphenyl)ethylene	HMDB0033331	Phenylpropanoids and polyketides	Stilbenes	Unclassified	M+H-H2O, M+K, M+H, 2M+Na, 2M+NH4	C19H18O3	47.6	42.2	-1.31304	31.6653	8.05377e-11	1.64186e-08	7.78095	219.938	1.52288e+08	692413	1.59575e+08	1.59859e+08	1.66893e+08	1.43713e+08	1.30261e+08	1.53427e+08	279315	675324	782003	437231	952613	1.02799e+06
9.55_370.1646m/z	370.165	9.55012	pos	5-Hydroxy-4'-methoxy-6'',6''-dimethylpyrano[2'',3'':7,8]flavanone	LMPK12140354	Lipids and lipid-like molecules	Polyketides	Flavonoids	M+NH4	C21H20O5	47.5	43	-0.826706	1.03535	2.05624e-10	2.85534e-08	21.1914	2.39473e+06	162219	0.0677397	178313	157426	167394	152922	138589	178668	4.7974e-06	4.7974e-06	4.7974e-06	0.406414	4.7974e-06	4.7974e-06
0.83_323.0284m/z	323.028	0.82935	neg	Uridine monophosphate (UMP)	3453	Unclassified	Unclassified	Unclassified	M-H	C9H13N2O9P	47.3	40.3	-0.455695	2.23224	2.42498e-07	4.20543e-06	-3.22345	0.107064	93323.2	871655	150917	66397.5	71492.6	51468.6	113903	105760	944300	953841	1.09762e+06	784950	742082	707137
12.20_308.1642m/z	308.164	12.2015	pos	Simulenoline	HMDB0031997	Organoheterocyclic compounds	Quinolines and derivatives	Quinolones and derivatives	M+H-H2O	C20H23NO3	47.1	40.5	-0.827138	1.05744	7.16398e-09	3.38136e-07	17.4767	182395	172229	0.944268	178415	151151	147467	169209	213982	173153	4.7974e-06	4.7974e-06	5.66558	4.7974e-06	4.7974e-06	4.7974e-06
15.80_680.4649n	698.499	15.7983	pos	PG(12:0/17:0)	78875	Unclassified	Unclassified	Unclassified	M+NH4, M+K, M+Na, M+H	C35H69O10P	47.1	44.6	2.99104	2.75274	0.00632972	0.0154008	0.594937	1.51041	4.6161e+06	3.05619e+06	3.95043e+06	5.452e+06	5.39296e+06	4.14928e+06	4.72804e+06	4.02387e+06	1.63531e+06	3.56867e+06	3.96238e+06	3.7447e+06	2.83431e+06	2.59181e+06
9.27_458.1939n	459.201	9.26923	pos	Austinol	HMDB0034464	Organoheterocyclic compounds	Furopyrans	Unclassified	M+H-H2O, M+H, M+Na	C25H30O8	47.1	39.2	-0.261063	3.14531	7.2947e-05	0.000384245	38.352	3.50836e+11	1.6831e+06	4.7974e-06	1.78438e+06	1.31422e+06	1.69609e+06	1.4158e+06	2.86194e+06	1.02617e+06	4.7974e-06	4.7974e-06	4.7974e-06	4.7974e-06	4.7974e-06	4.7974e-06
11.00_393.2398m/z	393.24	11.0021	pos	LysoPA(0:0/16:0)	HMDB0007849	Lipids and lipid-like molecules	Glycerophospholipids	Glycerophosphates	M+H-H2O	C19H39O7P	46.9	40.4	-0.564068	1.34182	5.77904e-05	0.000315779	2.73606	6.66247	358139	53754.7	239864	293895	270626	398940	539409	406101	61608.3	58908.3	56178.2	36076.3	51081.2	58675.9
12.50_353.3291n	354.336	12.4991	pos	Anandamide (20:l, n-9)	3722	Unclassified	Unclassified	Unclassified	M+H, M+Na	C22H43NO2	46.8	38.7	-0.847322	1.82641	0.0423429	0.0743192	-0.619018	0.651114	1.5732e+06	2.41616e+06	1.1158e+06	1.64664e+06	1.86907e+06	2.26365e+06	1.55434e+06	989678	2.36262e+06	1.80154e+06	2.02206e+06	3.73899e+06	1.78538e+06	2.78637e+06
12.60_611.2989m/z	611.299	12.5979	pos	Gambogic acid	HMDB0034095	Organoheterocyclic compounds	Benzopyrans	1-benzopyrans	M+H-H2O	C38H44O8	46.8	42.5	-2.22625	15.6547	6.87163e-09	3.31593e-07	10.6513	1608.24	3.74322e+07	23275.3	3.46002e+07	2.90773e+07	4.20944e+07	3.66074e+07	3.93732e+07	4.28408e+07	20620.3	23079.4	22010.7	12778.9	32627.6	28534.9
3.36_187.0632n	205.097	3.3638	pos	3-amino-2-naphthoic acid	34509	Unclassified	Unclassified	Unclassified	M+H, M+NH4	C11H9NO2	46.8	37.9	-0.644945	2.09695	0.0079253	0.0186392	-2.18138	0.220465	263648	1.19587e+06	206691	271930	256700	279440	297409	269720	1.87786e+06	1.95131e+06	1.62277e+06	620522	548871	553908
12.43_593.2898m/z	593.29	12.4283	pos	Endomorphin-1	HMDB0005773	Organic acids and derivatives	Carboxylic acids and derivatives	Amino acids, peptides, and analogues	M+H-H2O	C34H38N6O5	46.7	40.7	4.4685	4.61237	7.86591e-08	1.81608e-06	39.3175	6.85104e+11	3.28672e+06	4.7974e-06	3.29567e+06	2.17596e+06	3.75472e+06	3.56003e+06	3.70524e+06	3.2287e+06	4.7974e-06	4.7974e-06	4.7974e-06	4.7974e-06	4.7974e-06	4.7974e-06
9.26_316.3208m/z	316.321	9.25522	pos	Nonadecanoic acid	HMDB0000772	Lipids and lipid-like molecules	Fatty Acyls	Fatty acids and conjugates	M+NH4	C19H38O2	46.6	36.1	-0.679614	10.6744	0.000574461	0.00208839	-0.685779	0.62167	3.33608e+07	5.36632e+07	2.57149e+07	5.22576e+07	3.19538e+07	3.13389e+07	2.66755e+07	3.22242e+07	4.97196e+07	5.18807e+07	5.35377e+07	5.74971e+07	5.41184e+07	5.52258e+07
0.70_138.0549m/z	138.055	0.697367	pos	3-Pyridylacetic acid	HMDB0001538	Organoheterocyclic compounds	Pyridines and derivatives	Unclassified	M+H	C7H7NO2	46.3	37.5	-0.727857	1.3256	6.0734e-05	0.000328584	-4.74318	0.0373389	11492	307776	15038.2	13913.8	13689.8	8093.55	9775.2	8441.43	461091	425092	297022	236582	221962	204907
3.43_298.0966m/z	298.097	3.4331	pos	5′-Deoxy-5′-<WBR>(methylthio)adenosine	3425	Nucleosides, nucleotides, and analogues	5'-deoxyribonucleosides	5'-deoxy-5'-thionucleosides	M+H	C11H15N5O3S	46.3	37	-0.819458	5.58974	0.000175862	0.000789979	-7.1304	0.00713732	38966.5	5.45953e+06	93732	2463.82	19632.8	40159.7	40788.2	37022.3	7.67348e+06	7.70406e+06	7.26152e+06	3.1764e+06	3.45411e+06	3.48765e+06
8.93_372.1804m/z	372.18	8.93213	pos	5,7-Dihydroxy-4'-methoxy-8-C-prenylflavanone	LMPK12140343	Lipids and lipid-like molecules	Polyketides	Flavonoids	M+NH4	C21H22O5	46.3	36	-0.345426	1.50844	0.000223498	0.000964369	36.2481	8.16147e+10	391538	4.7974e-06	605085	79306.9	429580	422431	409635	403194	4.7974e-06	4.7974e-06	4.7974e-06	4.7974e-06	4.7974e-06	4.7974e-06
0.83_397.0921m/z	397.092	0.82935	neg	3,5,6-Trimethoxyfurano[2,3:7,8]flavone	LMPK12112800	Lipids and lipid-like molecules	Polyketides	Flavonoids	M+FA-H	C20H16O6	46.2	44.1	-2.20085	1.13696	0.0407537	0.0720446	-36.0165	1.43864e-11	4.7974e-06	333467	4.7974e-06	4.7974e-06	4.7974e-06	4.7974e-06	4.7974e-06	4.7974e-06	496263	644951	779212	45998.2	16586.7	17792.8
6.88_342.1103n	341.103	6.87753	neg	6,8-Di-C-methylkaempferol 3,7-dimethyl ether	LMPK12112686	Lipids and lipid-like molecules	Polyketides	Flavonoids	M-H, 2M-H	C19H18O6	46.1	33.7	0.0232121	3.20248	4.24393e-05	0.000246668	11.7598	3467.87	1.70014e+06	490.254	2.36452e+06	1.10226e+06	2.21453e+06	1.85528e+06	1.81532e+06	848912	293.682	84.7379	292.445	989.436	623.332	657.888
0.80_331.0453m/z	331.045	0.8015	neg	dIMP	HMDB0006555	Nucleosides, nucleotides, and analogues	Purine nucleotides	Purine deoxyribonucleotides	M-H	C10H13N4O7P	46	37.8	1.15036	1.05454	4.21026e-07	6.40328e-06	-8.66825	0.00245809	426.503	173510	4.7974e-06	4.7974e-06	4.7974e-06	4.7974e-06	4.7974e-06	2559.02	121524	148450	159850	221642	193991	195605
9.45_299.2579m/z	299.258	9.45173	pos	12,13-dihydroxy stearic acid	LMFA02000146	Lipids and lipid-like molecules	Fatty Acyls	Octadecanoids	M+H-H2O	C18H36O4	45.9	34.1	-0.601945	3.93803	1.84299e-05	0.000126811	-1.52916	0.346478	1.3471e+06	3.88798e+06	1.19897e+06	1.43647e+06	1.59315e+06	1.29067e+06	1.24078e+06	1.32256e+06	3.22714e+06	4.09926e+06	5.42757e+06	3.52679e+06	3.49972e+06	3.54739e+06
9.65_311.1277m/z	311.128	9.64858	pos	7-Hydroxy-3-(4-methoxyphenyl)-4-propyl-2H-1-benzopyran-2-one	70545	Unclassified	Unclassified	Unclassified	M+H	C19H18O4	45.9	39.2	-0.420348	1.57929	2.76291e-11	8.82427e-09	4.42687	21.509	396057	18413.6	376604	384577	385616	417491	369766	442287	5026.58	11652.7	15008.8	18477.5	29576.7	30739.2
7.79_653.2623m/z	653.262	7.78745	neg	Harderoporphyrin	HMDB0000683	Organoheterocyclic compounds	Tetrapyrroles and derivatives	Porphyrins	M+FA-H	C35H36N4O6	45.7	30.8	0.97535	1.22384	0.0175928	0.0359648	-11.1791	0.000431276	148.465	344247	4.7974e-06	4.7974e-06	4.7974e-06	4.7974e-06	4.7974e-06	890.792	603820	500789	717983	110821	64282.1	67787.8
0.67_295.0901n	296.097	0.669417	pos	(S)-malyl alpha-D-glucosaminide	LMFA13010058	Lipids and lipid-like molecules	Fatty Acyls	Fatty acyl glycosides	M+H, M+Na, M+K	C10H17NO9	45.6	33.3	-0.810354	1.11615	0.00884371	0.0204602	-6.73883	0.00936287	2441.82	260799	4592.16	4.7974e-06	4.7974e-06	4.7974e-06	4158.89	5899.9	79663.5	98718.2	125288	576698	345525	338900
8.72_793.3634m/z	793.363	8.72222	neg	LPIM1(17:0/0:0)	LMGP15040002	Lipids and lipid-like molecules	Glycerophospholipids	Glycerophosphoinositolglycans	M+FA-H	C32H61O17P	45.6	30.4	0.810576	1.59192	0.000426517	0.00163108	-2.48319	0.178849	98431.9	550365	89465.6	47609.8	78885.4	154838	100640	119152	635363	677698	869530	423134	333324	363139
13.65_610.2925m/z	610.293	13.6462	pos	Niguldipine	68934	Unclassified	Unclassified	Unclassified	M+H	C36H39N3O6	45.4	30.2	2.24242	6.47854	1.38139e-08	5.22304e-07	13.2978	10070.5	6.42371e+06	637.873	6.91218e+06	5.43057e+06	5.83507e+06	6.68449e+06	5.71054e+06	7.96939e+06	506.652	832.281	4.7974e-06	4.7974e-06	1074.13	1414.17
12.80_573.2636m/z	573.264	12.7955	pos	Glutarylcarnitine	LMFA07070066	Lipids and lipid-like molecules	Fatty Acyls	Fatty esters	2M+Na	C12H21NO6	45.3	47	1.04277	1.86708	3.36498e-06	3.22094e-05	36.7454	1.15206e+11	552690	4.7974e-06	611506	427503	797690	430170	603120	446153	4.7974e-06	4.7974e-06	4.7974e-06	4.7974e-06	4.7974e-06	4.7974e-06
7.82_371.1963m/z	371.196	7.81637	pos	Trimethobenzamide	HMDB0014800	Benzenoids	Benzene and substituted derivatives	Benzoic acids and derivatives	M+H-H2O	C21H28N2O5	45.3	31.6	-0.507092	2.07095	1.82171e-10	2.62113e-08	12.5029	5804.38	651682	112.274	678177	699475	567114	670252	581380	713692	4.7974e-06	4.7974e-06	4.7974e-06	4.7974e-06	673.645	4.7974e-06
8.85_373.2825n	374.29	8.84812	pos	3-hydroxytridecanoyl carnitine	HMDB0061639	Lipids and lipid-like molecules	Fatty Acyls	Fatty acid esters	M+H, M+Na, M+H-H2O	C20H39NO5	45	30.5	-0.776591	1.65952	1.39254e-05	0.000100851	-5.88257	0.01695	7759.22	457772	9313.26	9693.04	2129.55	3420.22	8285.16	13714.1	508763	552079	656558	416457	306837	305942
9.68_435.2503m/z	435.25	9.67665	pos	LysoPA(0:0/18:2(9Z,12Z))	HMDB0007852	Lipids and lipid-like molecules	Glycerophospholipids	Glycerophosphates	M+H	C21H39O7P	45	27.4	-0.641378	1.83398	0.0112729	0.0249549	-4.26848	0.0518873	39952.2	769981	42665.3	24390.5	31118.7	55769.5	39102.2	46667.3	727741	759605	1.89951e+06	407795	415645	409592
8.15_450.3786m/z	450.379	8.1469	pos	12-Hydroxydodecanoic acid	HMDB0002059	Organic acids and derivatives	Hydroxy acids and derivatives	Medium-chain hydroxy acids and derivatives	2M+NH4	C12H24O3	44.9	35.7	-0.664237	1.14945	0.00168111	0.00504387	0.883014	1.84422	539829	292714	418704	698871	600235	471400	432801	616965	126084	304643	347833	296415	337788	343519
0.77_143.0946n	161.128	0.766633	pos	Proline betaine	7089	Organic acids and derivatives	Carboxylic acids and derivatives	Amino acids, peptides, and analogues	M+H, M+NH4	C7H13NO2	44.7	28	-0.495776	2.31503	0.000222167	0.000960384	-2.15463	0.224591	269710	1.2009e+06	151652	131497	358983	442813	390189	143125	1.39971e+06	1.70836e+06	1.03881e+06	1.46486e+06	756779	836852
10.81_325.1843m/z	325.184	10.8107	neg	2-Dodecylbenzenesulfonic acid	HMDB0031031	Benzenoids	Benzene and substituted derivatives	Benzenesulfonic acids and derivatives	M-H	C18H30O3S	44.7	27.2	-0.0836612	4.44711	0.00770345	0.0182158	0.387927	1.30851	1.75531e+07	1.34146e+07	1.99675e+07	1.46231e+07	1.64904e+07	1.59552e+07	2.04548e+07	1.78278e+07	1.68889e+07	1.156e+07	1.17061e+07	1.44316e+07	1.28169e+07	1.30839e+07
8.82_325.1313n	326.139	8.82008	pos	Cassythicine	HMDB0033354	Alkaloids and derivatives	Aporphines	Unclassified	M+H-H2O, M+H	C19H19NO4	44.7	28.7	-0.384552	1.2023	9.03882e-06	7.03537e-05	7.54752	187.081	233955	1250.55	350448	257848	255776	162779	194360	182520	121.321	1130.11	1142.68	565.577	2790.39	1753.26
8.29_386.1726n	387.18	8.28698	pos	Porson	HMDB0030810	Phenylpropanoids and polyketides	Diarylheptanoids	Cyclic diarylheptanoids	M+H, M+NH4, M+Na, M+K, 2M+NH4, 2M+Na, 2M+K, M+H-H2O	C22H26O6	44.6	27.7	-0.966495	4.49693	0.0197609	0.0395982	-0.459623	0.727176	1.24034e+07	1.7057e+07	1.52889e+07	1.033e+07	1.49112e+07	1.19872e+07	1.02709e+07	1.16324e+07	1.27522e+07	1.30545e+07	2.13693e+07	1.95111e+07	1.79631e+07	1.76916e+07
9.63_595.2891m/z	595.289	9.63213	neg	PI(18:2(9Z,12Z)/0:0)	LMGP06050010	Lipids and lipid-like molecules	Glycerophospholipids	Glycerophosphoinositols	M-H	C27H49O12P	44.4	31.9	0.290973	1.10059	1.97994e-08	6.80597e-07	3.88212	14.7447	200366	13589.1	149202	209352	194445	217733	228318	203145	26088.1	17900.6	16281.8	7518.68	7007.08	6738.09
7.30_347.1490m/z	347.149	7.30068	pos	Strigol	64134	Lipids and lipid-like molecules	Prenol lipids	Terpene lactones	M+H	C19H22O6	44.1	25.2	0.244153	1.03928	3.04371e-05	0.000189311	35.1021	3.68805e+10	176930	4.7974e-06	167464	128842	142035	168928	158036	296277	4.7974e-06	4.7974e-06	4.7974e-06	4.7974e-06	4.7974e-06	4.7974e-06
7.86_324.1230m/z	324.123	7.85897	pos	2,3-Dihydro-2,3-dihydroxy-4-(4-hydroxyphenyl)-1H-phenalen-1-one	HMDB0032848	Benzenoids	Naphthalenes	Phenylnaphthalenes	M+NH4	C19H14O4	44	24.6	-0.180725	1.6163	7.96808e-09	3.6183e-07	4.83543	28.5503	413520	14483.9	495974	439928	395555	400198	329651	419813	19888.1	17923.2	31660.3	6097.75	6066.39	5267.74
7.30_346.1648m/z	346.165	7.30068	pos	Aknadicine	67603	Unclassified	Unclassified	Unclassified	M+H	C19H23NO5	43.9	23.4	-0.271891	2.06437	0.0153636	0.0322325	11.6825	3286.87	947513	288.272	452214	2.28302e+06	465499	497771	404047	1.58253e+06	4.7974e-06	4.7974e-06	1729.63	4.7974e-06	4.7974e-06	4.7974e-06
8.19_597.3897m/z	597.39	8.18882	pos	POB-PC	LMGP20010021	Lipids and lipid-like molecules	Glycerophospholipids	Oxidized glycerophospholipids	M+NH4	C28H54NO9P	43.7	32.5	3.87627	2.44199	4.27631e-09	2.36841e-07	37.4616	1.89261e+11	907960	4.7974e-06	870458	849325	1.1493e+06	883832	857716	837130	4.7974e-06	4.7974e-06	4.7974e-06	4.7974e-06	4.7974e-06	4.7974e-06
14.86_652.4337n	670.468	14.8638	pos	PG(13:0/14:0)	78894	Unclassified	Unclassified	Unclassified	M+NH4, M+K, M+Na, M+H	C33H65O10P	43.4	27.1	3.3143	3.16041	0.0141927	0.0301994	0.527472	1.4414	7.17944e+06	4.98087e+06	5.78165e+06	8.23918e+06	8.48492e+06	6.82007e+06	6.58244e+06	7.16836e+06	2.13732e+06	5.87556e+06	5.73951e+06	6.29958e+06	4.79192e+06	5.04135e+06
7.90_326.1155n	325.108	7.90175	neg	Moracin P	HMDB0040315	Phenylpropanoids and polyketides	2-arylbenzofuran flavonoids	Unclassified	M-H, M+FA-H	C19H18O5	43.4	21.5	0.377373	1.49392	1.51829e-06	1.69848e-05	5.09371	34.1475	361395	10583.3	421923	210392	442738	411625	342619	339072	4421.73	9449.17	9046.91	9202.27	14859.7	16520.2
6.52_472.2575n	473.265	6.51868	pos	PA(21:4(6Z,9Z,12Z,15Z)/0:0)	LMGP10050003	Lipids and lipid-like molecules	Glycerophospholipids	Glycerophosphates	M+H, M+Na	C24H41O7P	43.3	21.4	-3.06193	2.10019	0.000417254	0.00160045	8.03019	261.413	786059	3006.96	575745	188912	741650	1.18561e+06	1.11868e+06	905752	2629.37	2935.83	3316.87	2825.98	2301.68	4032.04
7.62_413.1838n	414.191	7.6197	pos	AK-toxin I	71341	Unclassified	Unclassified	Unclassified	M+H, M+Na	C23H27NO6	43.3	21.4	-0.181987	2.70237	5.05018e-07	7.42721e-06	18.8112	459969	1.13882e+06	2.47586	1.10524e+06	732362	1.3203e+06	1.45745e+06	1.08563e+06	1.13195e+06	1.85505	0.0464947	4.24463	0.648546	8.01602	0.044442
9.54_380.1854m/z	380.185	9.53607	pos	Korupensamine A	69438	Unclassified	Unclassified	Unclassified	M+H	C23H25NO4	43.3	22.2	-0.505976	1.34544	0.000955057	0.00317078	10.3896	1341.5	333237	248.406	259636	110197	372050	601461	445052	211025	909.34	4.7974e-06	581.096	4.7974e-06	4.7974e-06	4.7974e-06
10.08_311.1688m/z	311.169	10.0761	neg	N-Undecylbenzenesulfonic acid	HMDB0032549	Benzenoids	Benzene and substituted derivatives	Benzenesulfonic acids and derivatives	M-H	C17H28O3S	42.9	19	0.398127	3.35578	0.0273501	0.0517345	0.557199	1.47141	8.50222e+06	5.77828e+06	6.36434e+06	7.23671e+06	9.67342e+06	7.83983e+06	1.02962e+07	9.6028e+06	1.97053e+06	5.2474e+06	5.92584e+06	7.61406e+06	6.80503e+06	7.10684e+06
11.19_340.1904m/z	340.19	11.1858	pos	MEPENZOLATE	44167	Benzenoids	Benzene and substituted derivatives	Diphenylmethanes	M+H	C21H25NO3	42.9	20.1	-0.834065	2.73672	4.31193e-12	3.25804e-09	5.79624	55.5701	1.15108e+06	20714.1	1.184e+06	1.11375e+06	1.26827e+06	1.17025e+06	1.05715e+06	1.11309e+06	14784.8	20422.6	21057.1	7774.11	27854.9	32391.1
7.27_187.1264m/z	187.126	7.27277	pos	4-Ethyl-2-methyl-5-propylthiazole	HMDB0040077	Organoheterocyclic compounds	Azoles	Thiazoles	M+NH4	C9H15NS	42.9	16.8	0.0276973	1.15874	0.0207769	0.0413146	-0.537161	0.689125	688531	999137	793185	297023	989132	719240	814609	517994	820591	887502	1.18684e+06	1.06336e+06	1.01014e+06	1.02639e+06
0.69_196.0575n	195.05	0.6904	neg	Gluconic acid	345	Organic oxygen compounds	Organooxygen compounds	Carbohydrates and carbohydrate conjugates	M-H, 2M-H	C6H12O7	42.8	32.2	-4.07882	1.62346	0.00119127	0.00381425	-3.03202	0.122256	68539	560618	68376.1	88332.3	27896.4	40414.2	67643.3	118572	774666	883302	690340	507090	243994	264315
9.65_629.2510m/z	629.251	9.64858	pos	Kuwanon V	HMDB0030115	Phenylpropanoids and polyketides	Diarylheptanoids	Linear diarylheptanoids	M+H-H2O	C40H38O8	42.7	23.9	-3.75801	2.25138	3.91592e-09	2.20809e-07	37.2267	1.60822e+11	771529	4.7974e-06	875222	778240	797562	814927	579217	784008	4.7974e-06	4.7974e-06	4.7974e-06	4.7974e-06	4.7974e-06	4.7974e-06
10.18_821.3960m/z	821.396	10.1833	neg	LPIM1(19:0/0:0)	LMGP15040006	Lipids and lipid-like molecules	Glycerophospholipids	Glycerophosphoinositolglycans	M+FA-H	C34H65O17P	42.6	21	2.45782	1.06709	0.0265608	0.0505195	-1.78085	0.291012	111347	382618	37016.3	3845.78	74137.4	183748	186087	183245	353569	314349	865859	304085	223661	234184
10.30_473.1788m/z	473.179	10.2957	pos	3,4,5-trihydroxy-6-({2-[6-(2-methylbut-3-en-2-yl)-7-oxo-2H,3H,7H-furo[3,2-g]chromen-2-yl]propan-2-yl}oxy)oxane-2-carboxylic acid	HMDB0130297	Unclassified	Unclassified	Unclassified	M+H-H2O	C25H30O10	42.4	31.3	-3.77347	1.27318	0.00154211	0.00470489	35.8717	6.28736e+10	301630	4.7974e-06	569787	364475	275161	358158	88412.4	153786	4.7974e-06	4.7974e-06	4.7974e-06	4.7974e-06	4.7974e-06	4.7974e-06
3.81_300.1918m/z	300.192	3.80815	pos	Arecaidine	HMDB0030352	Alkaloids and derivatives	Unclassified	Unclassified	2M+NH4	C7H11NO2	42.4	17.5	0.227814	1.39299	2.72032e-08	8.42157e-07	4.06085	16.6893	318180	19064.9	269011	354354	331266	380240	308793	265416	24531.6	36179	26891.9	11409.9	8127.93	7249.04
0.51_159.0651m/z	159.065	0.5094	pos	Laurencione monoacetate	65392	Unclassified	Unclassified	Unclassified	M+H	C7H10O4	42.1	12.4	-0.442893	1.07017	3.1564e-05	0.000195084	-0.393894	0.761072	605365	795411	604337	620954	633681	596190	562355	614675	879753	717289	741662	781961	831585	820215
7.83_332.1256n	333.133	7.83033	pos	3',5'-Dihydroxy-2',4',6'-trimethoxydihydrochalcone	52366	Lipids and lipid-like molecules	Polyketides	Flavonoids	M+H, M+Na	C18H20O6	42	15.6	-1.29456	1.26487	1.10423e-08	4.58018e-07	13.4743	11381	245779	21.5956	243992	314712	240851	211769	233699	229650	4.7974e-06	4.7974e-06	4.7974e-06	4.7974e-06	4.7974e-06	129.574
0.72_216.0871m/z	216.087	0.718183	neg	N-butanoyl-lhomoserine lactone	LMFA08030002	Lipids and lipid-like molecules	Fatty Acyls	Fatty amides	M+FA-H	C8H13NO3	41.9	18.5	-3.60298	1.03408	0.000191762	0.000844961	-14.1025	5.68475e-05	10.4316	183502	4.7974e-06	4.7974e-06	32.787	4.7974e-06	4.7974e-06	29.8028	162362	202306	48157.3	288724	192428	207035
6.27_360.2393m/z	360.239	6.27128	neg	O-decanoyl-L-carnitine	HMDB0062631	Lipids and lipid-like molecules	Fatty Acyls	Fatty acid esters	M+FA-H	C17H33NO4	41.9	12.8	0.384001	1.03905	0.00137612	0.00429279	-7.6786	0.00488103	995.594	203972	1182.13	1074.47	849.442	735.672	863.366	1268.48	244930	373604	281613	120441	101496	101750
8.64_386.1728n	387.18	8.63738	pos	Burseran	68374	Unclassified	Unclassified	Unclassified	M+H, M+NH4, M+K, M+Na, M+H-H2O	C22H26O6	41.8	13.8	-0.34117	1.68956	0.0396537	0.0703466	-0.412603	0.751266	2.16157e+06	2.87723e+06	2.72917e+06	2.28102e+06	2.25771e+06	2.3643e+06	1.69339e+06	1.64383e+06	2.53333e+06	2.39229e+06	3.08829e+06	4.03145e+06	2.6224e+06	2.59563e+06
9.86_569.1827m/z	569.183	9.86235	neg	({4-[2-(2,4-dihydroxyphenyl)-3-(3,7-dimethylocta-2,6-dien-1-yl)-7-hydroxy-4-oxo-4H-chromen-8-yl]-2-methylbut-2-en-1-yl}oxy)sulfonic acid	HMDB0129676	Phenylpropanoids and polyketides	Flavonoids	Flavones	M-H	C30H34O9S	41.6	18.5	-4.20028	1.10661	0.00757753	0.0179602	-6.12775	0.014301	3751.98	262358	4740.31	915.342	1164.12	9873.44	918.669	4899.97	554665	281063	413920	125068	101919	97515.8
3.43_297.0895n	342.088	3.42928	neg	5'-Methylthioadenosine	HMDB0001173	Nucleosides, nucleotides, and analogues	5'-deoxyribonucleosides	5'-deoxy-5'-thionucleosides	M-H, M+FA-H	C11H15N5O3S	41.5	12.1	-0.226536	1.65796	0.00245791	0.00694499	-7.02565	0.00767483	4139.08	539307	6767.32	1953.2	2472.53	3972.88	4830.15	4838.43	909037	851702	738529	241184	243402	251987
8.20_569.3948m/z	569.395	8.20287	pos	3-Hexaprenyl-4-hydroxybenzoic acid	HMDB0006816	Lipids and lipid-like molecules	Prenol lipids	Polyprenylphenols	M+Na	C37H54O3	41.3	14.3	-3.19569	3.64208	7.56589e-07	1.00197e-05	7.30037	157.627	2.10479e+06	13353	2.46042e+06	1.51905e+06	1.77504e+06	2.79199e+06	2.21178e+06	1.87048e+06	3925.32	9439.56	14078.3	10104.6	20796.6	21773.7
8.78_387.1909m/z	387.191	8.7775	pos	7-Hydroxydehydroglaucine	HMDB0033084	Alkaloids and derivatives	Aporphines	Unclassified	M+NH4	C21H23NO5	41.1	11.6	-1.44611	1.20314	0.00290491	0.00797862	2.3358	5.04832	349011	69134.2	226010	648214	294056	245158	209441	471189	61052.5	60522.9	69015.4	92175.4	68941.8	63097
1.13_402.0806m/z	402.081	1.12535	neg	Propinol adenylate	HMDB0006806	Nucleosides, nucleotides, and analogues	Purine nucleotides	Purine ribonucleotides	M-H	C13H18N5O8P	40.9	12.1	-3.58786	1.14347	0.00337258	0.00903015	-6.76137	0.00921778	2415.5	262048	3221.92	2046.49	802.203	1133.12	1926.5	5362.75	401423	473183	352894	144905	96745	103136
6.45_369.1809m/z	369.181	6.4475	pos	Horhammericine	64315	Unclassified	Unclassified	Unclassified	M+H	C21H24N2O4	40.8	7.98	-0.0887692	1.67235	1.67817e-08	6.03355e-07	36.3767	8.92225e+10	428036	4.7974e-06	344242	414831	543384	406557	431820	427381	4.7974e-06	4.7974e-06	4.7974e-06	4.7974e-06	4.7974e-06	4.7974e-06
10.47_613.2561m/z	613.256	10.4678	pos	Acrimarine J	HMDB0040386	Organoheterocyclic compounds	Quinolines and derivatives	Benzoquinolines	M+NH4	C35H33NO8	40.7	14.4	2.70388	2.26933	1.38616e-08	5.22895e-07	37.2612	1.64716e+11	790210	4.7974e-06	901804	589619	775867	914854	785181	773937	4.7974e-06	4.7974e-06	4.7974e-06	4.7974e-06	4.7974e-06	4.7974e-06
7.48_534.1983m/z	534.198	7.48402	neg	6-[5-(2-{[2-(3,4-dimethoxyphenyl)ethyl]-C-hydroxycarbonimidoyl}ethyl)-2-methoxyphenoxy]-3,4,5-trihydroxyoxane-2-carboxylic acid	HMDB0135509	Organic oxygen compounds	Organooxygen compounds	Carbohydrates and carbohydrate conjugates	M-H	C26H33NO11	40.6	10	0.326702	1.07288	1.46049e-06	1.65409e-05	35.1461	3.80227e+10	182410	4.7974e-06	205414	171877	162654	109186	231785	213545	4.7974e-06	4.7974e-06	4.7974e-06	4.7974e-06	4.7974e-06	4.7974e-06
0.73_187.0411m/z	187.041	0.73205	neg	6-(hydroxymethyl)-7-methoxy-2H-chromen-2-one	HMDB0136784	Unclassified	Unclassified	Unclassified	M-H2O-H	C11H10O4	40.5	14.2	4.94474	1.36568	0.017061	0.0350718	-6.7169	0.00950633	4080.47	429237	5990.08	4.7974e-06	6844.15	4832.36	3595.53	3220.69	387800	856101	909000	116191	147867	158462
11.86_558.4366m/z	558.437	11.8627	pos	Vecuronium	HMDB0015432	Lipids and lipid-like molecules	Steroids and steroid derivatives	Steroid esters	M+H	C34H57N2O4+	40.5	13.2	-4.50504	6.35846	0.00306858	0.00835272	-1.23162	0.425838	5.80389e+06	1.36293e+07	3.85697e+06	1.33043e+07	3.82526e+06	4.85488e+06	3.83442e+06	5.14754e+06	1.11115e+07	1.2944e+07	2.00874e+07	1.17613e+07	1.28471e+07	1.30249e+07
11.62_484.2825n	502.316	11.6233	pos	Stigmatellin Y	69325	Unclassified	Unclassified	Unclassified	M+NH4, 2M+Na, 2M+NH4, M+K, M+Na, M+H, M+H-H2O	C29H40O6	40.4	3.13	0.0295459	6.15172	1.74928e-08	6.20606e-07	-1.17093	0.444135	4.64707e+06	1.04632e+07	5.00192e+06	4.9551e+06	4.27827e+06	4.17494e+06	4.5604e+06	4.91177e+06	1.02882e+07	9.88997e+06	1.15471e+07	1.13664e+07	9.58686e+06	1.01006e+07
8.13_405.3452n	406.352	8.13295	pos	Aminopentol	73370	Unclassified	Unclassified	Unclassified	M+H, M+Na	C22H47NO5	40.4	6.92	-0.610876	2.06915	0.00209744	0.00608712	0.740905	1.67122	2.02753e+06	1.2132e+06	1.50807e+06	2.49379e+06	2.1775e+06	1.92031e+06	1.78311e+06	2.28242e+06	609378	1.09526e+06	1.47523e+06	1.29051e+06	1.36397e+06	1.44486e+06
8.15_358.2600m/z	358.26	8.15333	neg	Palmitoylglycine	HMDB0013034	Organic acids and derivatives	Carboxylic acids and derivatives	Amino acids, peptides, and analogues	M+FA-H	C18H35NO3	40.3	4.62	0.470374	1.12921	2.29354e-05	0.000150621	-5.06055	0.0299656	6475.18	216087	9659.99	6354.82	2178.42	4823.36	6020.68	9813.81	190533	315261	234924	268064	143916	143823
13.31_842.5751m/z	842.575	13.3059	pos	PI(20:0/13:0)	LMGP06010835	Lipids and lipid-like molecules	Glycerophospholipids	Glycerophosphoinositols	M+NH4	C42H81O13P	40.1	8.92	-0.265513	1.61606	0.000359068	0.00141261	0.621066	1.53801	1.329e+06	864101	1.15389e+06	1.39877e+06	1.02381e+06	1.31195e+06	1.51151e+06	1.57406e+06	919761	864648	781410	868068	863292	887425
13.52_600.4316m/z	600.432	13.5184	pos	Terbinafine	HMDB0014995	Benzenoids	Naphthalenes	Unclassified	2M+NH4	C21H25N	40	2.91	0.605431	1.07797	7.75323e-05	0.000402861	0.700624	1.62521	512841	315554	423268	563257	422655	551925	564354	551588	368993	321819	295415	290131	306397	310570
13.73_563.2793m/z	563.279	13.7313	pos	2-(3,7-dimethylocta-2,6-dien-1-yl)benzene-1,3,5-triol	HMDB0133061	Lipids and lipid-like molecules	Prenol lipids	Monoterpenoids	2M+K	C16H22O3	40	21.9	4.50913	1.27328	1.67603e-10	2.52896e-08	9.66723	813.066	246094	302.674	215128	225083	275303	266353	243628	251070	4.7974e-06	461.742	4.7974e-06	4.7974e-06	1354.3	4.7974e-06
8.02_385.1755m/z	385.176	8.02095	pos	Rogioldiol A	53720	Unclassified	Unclassified	Unclassified	M+H	C20H33BrO2	40	56.5	4.7685	2.32061	0.000678712	0.00239304	37.556	2.02062e+11	969370	4.7974e-06	573410	1.83437e+06	855250	582251	726987	1.24395e+06	4.7974e-06	4.7974e-06	4.7974e-06	4.7974e-06	4.7974e-06	4.7974e-06
9.00_455.1714m/z	455.171	8.99743	neg	alpha-Mangostin	HMDB0035796	Organoheterocyclic compounds	Benzopyrans	1-benzopyrans	M+FA-H	C24H26O6	39.9	1.07	0.688717	1.42859	8.05497e-05	0.000416083	10.6322	1587.1	346817	218.523	373737	222333	406643	315082	562342	200766	863.334	447.801	4.7974e-06	4.7974e-06	4.7974e-06	4.7974e-06
13.29_864.5883m/z	864.588	13.2918	pos	PE-NMe2(20:0/20:3(8Z,11Z,14Z))	HMDB0114197	Lipids and lipid-like molecules	Glycerophospholipids	Glycerophosphoethanolamines	M+K	C47H88NO8P	39.8	10.4	0.428622	1.63724	0.00025111	0.00105782	0.698602	1.62293	1.22014e+06	751814	1.04697e+06	1.26043e+06	955890	1.22584e+06	1.33365e+06	1.49808e+06	860944	789761	663528	720632	714762	761254
11.19_317.1145m/z	317.114	11.1858	pos	alpha-CEHC	HMDB0001518	Organoheterocyclic compounds	Benzopyrans	1-benzopyrans	M+K	C16H22O4	39.7	4.72	-1.77664	8.15174	2.61571e-11	8.49574e-09	8.10989	276.261	1.00926e+07	36532.9	1.14083e+07	1.01321e+07	9.87794e+06	1.01501e+07	8.94624e+06	1.0041e+07	30131.6	41267.2	39070.2	11318.9	45682.5	51726.9
13.38_754.5231m/z	754.523	13.3768	pos	GlcCer(d14:1(4E)/20:0(2OH))	LMSP0501AA65	Lipids and lipid-like molecules	Sphingolipids	Neutral glycosphingolipids	M+K	C40H77NO9	39.7	13.2	0.211946	1.31204	0.000685197	0.00241235	0.475896	1.39078	1.12056e+06	805701	1.13932e+06	1.25579e+06	860076	1.14289e+06	1.11817e+06	1.20708e+06	715867	837330	840023	694944	896298	849747
8.74_441.1556m/z	441.156	8.7385	neg	6'',6''-Dimethylpyrano[2'',3'':6',5']-2'-hydroxy-3,4,4'-trimethoxychalcone	LMPK12120314	Lipids and lipid-like molecules	Polyketides	Flavonoids	M+FA-H	C23H24O6	39.7	0.754	0.27704	1.00744	6.55465e-05	0.00035079	35.0618	3.58627e+10	172048	4.7974e-06	207663	114692	163470	153269	281954	111239	4.7974e-06	4.7974e-06	4.7974e-06	4.7974e-06	4.7974e-06	4.7974e-06
0.69_315.0810m/z	315.081	0.6904	neg	Allantoin	HMDB0000462	Organoheterocyclic compounds	Azoles	Imidazoles	2M-H	C4H6N4O3	39.6	3.08	1.08089	1.55321	0.000495691	0.00184445	-9.48491	0.00139559	605.985	434214	336.599	2128.69	9.58147	4.7974e-06	537.503	623.531	577123	714135	563362	298913	216646	235106
7.82_325.1312n	326.138	7.81637	pos	Romucosine A	HMDB0036987	Alkaloids and derivatives	Aporphines	Unclassified	M+H, M+K, M+Na, 2M+H, 2M+Na, 2M+K, M+H-H2O	C19H19NO4	39.6	17.4	-0.592562	4.46578	9.07454e-06	7.04913e-05	2.81334	7.02912	3.74723e+06	533101	3.78541e+06	5.28906e+06	3.14418e+06	3.45203e+06	2.88039e+06	3.93232e+06	834171	764952	1.1407e+06	184050	134130	140607
1.13_678.0955m/z	678.095	1.12535	neg	UDP-N-acetylmuraminate	HMDB0011720	Nucleosides, nucleotides, and analogues	Pyrimidine nucleotides	Pyrimidine nucleotide sugars	M-H	C20H31N3O19P2	39.5	0	0.108808	1.57295	0.0109833	0.0243999	-5.51082	0.021932	12136.7	553382	31393.1	5315.34	7387.78	5851.12	8865.03	14008.1	1.00217e+06	928720	883095	254201	126435	125668
12.98_476.3711n	494.405	12.9799	pos	1-O-alpha-D-glucopyranosyl-1,2-eicosandiol	LMFA13010005	Lipids and lipid-like molecules	Fatty Acyls	Fatty acyl glycosides	M+NH4, M+Na, M+H	C26H52O7	39.5	1.65	-0.333409	2.79342	3.29084e-08	9.687e-07	2.38277	5.21538	1.48799e+06	285307	1.30742e+06	1.35067e+06	1.35857e+06	1.58739e+06	1.61127e+06	1.7126e+06	479998	241553	245454	220325	264900	259615
0.71_213.0634m/z	213.063	0.7112	pos	2-Hydroxypyridine	HMDB0013751	Organoheterocyclic compounds	Pyridines and derivatives	Hydropyridines	2M+Na	C5H5NO	39.4	0.0583	-0.42026	1.16466	0.00930093	0.0212969	-35.8244	1.64359e-11	4.7974e-06	291885	4.7974e-06	4.7974e-06	4.7974e-06	4.7974e-06	4.7974e-06	4.7974e-06	491663	620573	301881	156618	82702.2	97871.6
7.75_342.1942n	343.202	7.74662	pos	Compound IV	66418	Unclassified	Unclassified	Unclassified	M+H-H2O, M+H	C20H26N2O3	39.4	1.51	-0.454098	3.01378	0.000650418	0.00231071	12.0322	4188.49	1.62785e+06	388.648	1.06762e+06	3.05833e+06	1.42931e+06	1.16687e+06	924836	2.12013e+06	94.4664	297.052	739.893	396.59	287.207	516.683
8.06_599.4051m/z	599.405	8.06295	pos	PA(P-16:0/12:0)	LMGP10030001	Lipids and lipid-like molecules	Glycerophospholipids	Glycerophosphates	M+Na	C31H61O7P	39.4	0.0441	0.721345	1.83145	7.45412e-06	6.01699e-05	12.628	6330.07	540165	85.3332	721731	445429	529430	742072	431051	371275	4.7974e-06	4.7974e-06	4.7974e-06	4.7974e-06	511.999	4.7974e-06
12.75_531.2742m/z	531.274	12.7531	pos	(+)-Myristinin A	LMPK12020229	Lipids and lipid-like molecules	Polyketides	Flavonoids	M+H-H2O	C33H40O7	39.3	0.0598	0.145992	1.21955	0.018501	0.0375039	-0.417031	0.748964	994619	1.32799e+06	1.22385e+06	1.13029e+06	854371	1.07395e+06	832689	852557	1.1019e+06	1.03188e+06	1.68866e+06	1.41446e+06	1.36698e+06	1.36406e+06
17.25_579.4044m/z	579.404	17.2475	pos	PA(8:0/19:0)	HMDB0115490	Lipids and lipid-like molecules	Glycerophospholipids	Glycerophosphates	M+H	C30H59O8P	39.3	5.52	4.04233	3.91526	1.86553e-07	3.47079e-06	11.1707	2305.17	2.37443e+06	1030.05	1.85029e+06	2.55628e+06	2.36137e+06	2.19845e+06	2.09835e+06	3.18184e+06	959.167	280.137	1961.34	4.7974e-06	1759.23	1220.4
8.20_613.4209m/z	613.421	8.20287	pos	PA(P-16:0/13:0)	LMGP10030002	Lipids and lipid-like molecules	Glycerophospholipids	Glycerophosphates	M+Na	C32H63O7P	39.3	0.0377	0.929887	1.52199	1.60943e-05	0.000113351	36.1941	7.86133e+10	377139	4.7974e-06	226769	568070	380496	304530	332895	450076	4.7974e-06	4.7974e-06	4.7974e-06	4.7974e-06	4.7974e-06	4.7974e-06
8.43_294.1834n	293.176	8.42682	neg	Gingerol	HMDB0005783	Benzenoids	Phenols	Methoxyphenols	M-H, 2M-H	C17H26O4	39.3	0	0.830194	1.28487	0.0158796	0.0331121	-0.656585	0.634378	622752	981674	373848	484351	543645	917533	937246	479892	819678	907828	1.316e+06	1.04521e+06	954831	846493
9.10_342.1102n	341.103	9.10495	neg	MUNDOSERONE	43614	Unclassified	Unclassified	Unclassified	M-H, 2M-H	C19H18O6	39.3	0.0187	-0.292262	1.72168	2.96643e-08	9.00882e-07	10.6502	1607.02	457361	284.602	313673	458058	473985	478960	514333	505154	71.6074	232.233	329.937	431.181	121.018	521.636
0.68_381.0790m/z	381.079	0.683533	pos	Melibiose	HMDB0000048	Organic oxygen compounds	Organooxygen compounds	Carbohydrates and carbohydrate conjugates	M+K	C12H22O11	39.2	0	-1.17742	1.17502	6.01429e-06	5.08165e-05	-35.4229	2.17085e-11	4.7974e-06	220991	4.7974e-06	4.7974e-06	4.7974e-06	4.7974e-06	4.7974e-06	4.7974e-06	200327	173869	207523	150850	311764	281614
0.73_98.1097n	219.206	0.72505	pos	(E)-Hept-2-ene	HMDB0061783	Hydrocarbons	Unsaturated hydrocarbons	Unsaturated aliphatic hydrocarbons	M+NH4, 2M+Na	C7H14	39.2	0.0226	1.30073	1.44552	3.94423e-05	0.000232707	-4.60827	0.040999	14680.6	358072	16832.6	11705.8	13620.5	22448.7	8749.15	14726.7	251152	222775	275340	485837	476256	437070
11.57_546.2616n	564.295	11.5671	pos	Morellinol	HMDB0034352	Organoheterocyclic compounds	Benzopyrans	1-benzopyrans	M+NH4, M+Na, M+H	C33H38O7	39.2	0.118	-0.198182	1.00517	0.0029507	0.00809045	0.814462	1.75864	452782	257461	340186	486575	596115	404671	463692	425454	113233	327710	293440	351637	220958	237790
8.05_555.3792m/z	555.379	8.04893	pos	3'-N-Acetyl-4'-O-(14-methylpentadecanoyl)fusarochromanone	HMDB0038564	Organoheterocyclic compounds	Benzopyrans	1-benzopyrans	M+H-H2O	C33H52N2O6	39.2	0.101	-0.135444	4.25658	0.000103457	0.000509257	39.1997	6.31364e+11	3.02891e+06	4.7974e-06	2.94162e+06	3.27906e+06	5.27975e+06	2.48905e+06	2.16602e+06	2.01794e+06	4.7974e-06	4.7974e-06	4.7974e-06	4.7974e-06	4.7974e-06	4.7974e-06
0.86_132.0245n	150.058	0.863667	pos	3-Methyl sulfolene	HMDB0059667	Organoheterocyclic compounds	Dihydrothiophenes	Unclassified	M+H, M+NH4	C5H8O2S	39.1	0.935	-0.304497	1.61717	0.000675901	0.00238488	-4.61884	0.0406996	20150.4	495101	22061.9	276.307	21807.3	23802.6	52468.3	485.968	704402	884870	356958	363894	330424	330056
1.13_540.0538m/z	540.054	1.12535	neg	Adenosine diphosphate ribose	HMDB0001178	Nucleosides, nucleotides, and analogues	Purine nucleotides	Purine nucleotide sugars	M-H2O-H	C15H23N5O14P2	39.1	0	-0.044664	1.0298	0.000726113	0.00252816	-5.33731	0.0247348	4914.25	198678	7641.23	4517.18	3288.19	2667.91	3434.69	7936.32	298790	276707	290351	117591	102568	106058
10.76_338.1748m/z	338.175	10.7635	pos	Hildgardtene	LMPK12020282	Lipids and lipid-like molecules	Polyketides	Flavonoids	M+NH4	C21H20O3	39.1	0	-0.783481	1.31985	1.65541e-12	2.06341e-09	35.6735	5.4802e+10	262907	4.7974e-06	262791	262641	269095	279660	233717	269540	4.7974e-06	4.7974e-06	4.7974e-06	4.7974e-06	4.7974e-06	4.7974e-06
11.10_327.2890m/z	327.289	11.1012	pos	10,20-Dihydroxyeicosanoic acid	HMDB0031923	Lipids and lipid-like molecules	Fatty Acyls	Fatty acids and conjugates	M+H-H2O	C20H40O4	39.1	0	-1.11584	1.06548	0.00236448	0.00672362	-1.97148	0.254992	74508.6	292200	77300.8	78455.9	65684.5	75828.2	75137.9	74644.4	234955	235918	559539	212817	249887	260084
11.24_291.1015m/z	291.102	11.2423	pos	2,3-Dihydro-2,3-dihydroxy-9-phenyl-1H-phenalen-1-one	HMDB0034688	Benzenoids	Naphthalenes	Phenylnaphthalenes	M+H	C19H14O3	39.1	0	-0.0754701	1.83665	1.18676e-10	2.08642e-08	5.97536	62.9161	518425	8239.94	544338	526093	545127	513554	429179	552260	515.034	5472.9	6644.21	2784.92	17996.8	16025.8
6.40_235.1208n	471.249	6.40327	pos	2,3-Pentylone isomer	96630	Unclassified	Unclassified	Unclassified	M+H, 2M+H	C13H17NO3	39.1	3.4	-0.111913	1.3193	0.000120996	0.000580242	8.03676	262.607	296222	1128.01	283740	95695.3	396981	418312	343838	238764	1157.72	1116.69	1202.51	1008.43	1183.86	1098.83
6.49_346.1415n	329.138	6.49075	pos	Gibberellin A3	HMDB0003559	Lipids and lipid-like molecules	Prenol lipids	Diterpenoids	M+H-H2O, M+H	C19H22O6	39.1	0	-0.398435	1.04493	7.74941e-05	0.000402835	5.17454	36.1155	188890	5230.16	149273	294319	127078	215180	114711	232777	6350.51	7115.67	6999.09	3337.6	3674.95	3903.14
0.73_239.2246m/z	239.225	0.72505	pos	9-Decenoylcholine	HMDB0013206	Organic nitrogen compounds	Organonitrogen compounds	Quaternary ammonium salts	M+H-H2O	C15H30NO2+	39	1.09	1.00099	7.47038	0.00120134	0.00384232	1.27597	2.42162	1.74917e+07	7.22315e+06	1.49671e+07	2.09021e+07	1.2477e+07	2.33982e+07	1.05348e+07	2.26712e+07	7.60993e+06	5.96609e+06	8.78901e+06	6.24351e+06	7.46347e+06	7.2669e+06
10.43_283.1330m/z	283.133	10.4256	pos	Myrigalone E	HMDB0030755	Phenylpropanoids and polyketides	Linear 1,3-diarylpropanoids	Chalcones and dihydrochalcones	M+H-H2O	C18H20O4	39	0	0.384867	2.83877	1.84728e-11	6.94108e-09	4.61243	24.4613	1.27033e+06	51932.2	1.31786e+06	1.30729e+06	1.2582e+06	1.27223e+06	1.10565e+06	1.36074e+06	12617.3	38917.6	58196.6	43033.7	77802	81026
12.39_384.3120m/z	384.312	12.385	neg	Pentadecanoylcarnitine	HMDB0062517	Lipids and lipid-like molecules	Fatty Acyls	Fatty acid esters	M-H	C22H43NO4	39	0	0.0696714	1.11895	0.000173358	0.000780561	-2.08411	0.235842	66788.5	283192	67190.8	63580.5	52885.5	68576.5	82473.9	66023.7	404787	389672	230238	262709	209794	201953
12.71_542.3898m/z	542.39	12.7108	pos	Glyceryl 5-hydroxydecanoate	HMDB0032297	Lipids and lipid-like molecules	Glycerolipids	Monoradylglycerols	2M+NH4	C13H26O5	39	1.12	-0.110144	1.14017	3.38499e-06	3.22909e-05	1.27411	2.4185	355928	147169	341345	314363	300041	370538	439112	370167	196224	147402	138898	133123	134621	132744
15.12_574.3659n	575.373	15.1197	pos	3-Benzoyloxy-6-oxo-12-ursen-28-oic acid	HMDB0032840	Lipids and lipid-like molecules	Prenol lipids	Triterpenoids	M+H, M+Na	C37H50O5	39	0	0.142641	1.52623	7.31436e-08	1.71561e-06	9.2726	618.486	359268	580.884	253232	361785	402004	388651	322199	427739	4.7974e-06	4.7974e-06	3485.3	4.7974e-06	4.7974e-06	4.7974e-06
5.42_540.3303m/z	540.33	5.42347	pos	Hydroxyl frovatriptan	HMDB0061150	Organoheterocyclic compounds	Indoles and derivatives	Carbazoles	2M+NH4	C14H19N3O2	39	0	1.94065	1.21974	2.32343e-10	3.08481e-08	-3.46457	0.0905859	22520.8	248612	19602	23829.5	23149.8	24392.3	24423.2	19728	265576	240646	236814	285247	233597	229795
8.08_294.1486m/z	294.149	8.077	pos	(-)-Thebaine	HMDB0029378	Alkaloids and derivatives	Morphinans	Unclassified	M+H-H2O	C19H21NO3	39	0	-0.878691	1.56262	3.96072e-05	0.000233393	36.2938	8.42436e+10	404150	4.7974e-06	587861	253519	508317	410448	441687	223068	4.7974e-06	4.7974e-06	4.7974e-06	4.7974e-06	4.7974e-06	4.7974e-06
0.72_363.0350m/z	363.035	0.718183	neg	6-hydroxy-2H-1,3-benzodioxole-5-carboxylic acid	HMDB0129371	Benzenoids	Benzene and substituted derivatives	Benzoic acids and derivatives	2M-H	C8H6O5	38.9	0	-2.18913	1.19904	3.34284e-06	3.20455e-05	-5.62237	0.0203001	4723.25	232672	4885.11	3222.73	4187.03	5280.89	4065.71	6698.04	162541	210430	167299	300636	279923	275201
0.83_322.0445m/z	322.044	0.82935	neg	Cytidine monophosphate	HMDB0000095	Nucleosides, nucleotides, and analogues	Pyrimidine nucleotides	Pyrimidine ribonucleotides	M-H	C9H14N3O8P	38.9	0	-0.245617	1.16245	1.0961e-08	4.56622e-07	-2.78747	0.14484	35169.6	242817	60224.4	24398.8	25799.7	17663.3	43430	39501.4	246360	260274	283443	216122	223731	226974
1.45_398.2688m/z	398.269	1.44532	pos	Bimatoprost	HMDB0015041	Lipids and lipid-like molecules	Fatty Acyls	Eicosanoids	M+H-H2O	C25H37NO4	38.9	0	-0.420204	1.7964	0.0365508	0.0657488	-0.887427	0.540577	938968	1.73697e+06	644533	937399	1.12251e+06	954328	852102	1.12293e+06	464106	1.64669e+06	2.50389e+06	1.21162e+06	2.29949e+06	2.29604e+06
16.28_594.3920n	577.389	16.2771	pos	Hericenone E	HMDB0039140	Lipids and lipid-like molecules	Fatty Acyls	Lineolic acids and derivatives	M+H-H2O, M+H	C37H54O6	38.9	0	0.00683949	1.16644	3.36787e-06	3.22209e-05	15.3543	41890.1	215822	5.15209	250051	228407	169278	180457	158813	307924	4.7974e-06	30.9125	4.7974e-06	4.7974e-06	4.7974e-06	4.7974e-06
8.68_374.2899m/z	374.29	8.67942	pos	Prostaglandin F1a	HMDB0002685	Lipids and lipid-like molecules	Fatty Acyls	Eicosanoids	M+NH4	C20H36O5	38.9	0	-0.696569	1.05009	6.71265e-07	9.15548e-06	-7.14648	0.00705821	1234.46	174897	5201.27	4.7974e-06	4.7974e-06	4.7974e-06	899.576	1305.92	189361	192383	231742	172329	128967	134602
9.04_318.3000m/z	318.3	9.04463	pos	Phytosphingosine	HMDB0004610	Organic nitrogen compounds	Organonitrogen compounds	Amines	M+H	C18H39NO3	38.9	0	-0.876573	1.99907	0.00138564	0.00431477	2.68432	6.42776	874764	136092	866216	1.25351e+06	509078	638201	495711	1.48587e+06	112976	143371	192444	117618	119803	130337
12.54_672.3527m/z	672.353	12.5414	pos	Argenteane	HMDB0039454	Lignans, neolignans and related compounds	Dibenzylbutane lignans	Unclassified	M+NH4	C40H46O8	38.8	0	-0.541284	1.07851	5.94364e-06	5.03306e-05	9.59882	775.411	188296	242.834	165776	254199	206922	130990	239363	132527	4.7974e-06	4.7974e-06	4.7974e-06	4.7974e-06	1457	4.7974e-06
9.73_342.1466n	343.154	9.73277	pos	Austrobailignan 7	HMDB0030859	Lignans, neolignans and related compounds	Furanoid lignans	Tetrahydrofuran lignans	M+H, M+Na	C20H22O5	38.8	0	-0.373802	1.00336	2.44368e-10	3.18559e-08	34.891	3.18588e+10	152839	4.7974e-06	152987	132937	172761	163856	155867	138629	4.7974e-06	4.7974e-06	4.7974e-06	4.7974e-06	4.7974e-06	4.7974e-06
1.13_409.0922m/z	409.092	1.12535	neg	Robustone	LMPK12050245	Lipids and lipid-like molecules	Polyketides	Flavonoids	M+FA-H	C21H16O6	38.6	1.62	-2.03102	1.84158	0.00312813	0.0084883	-7.41611	0.00585501	3941.2	673134	3416.31	405.523	741.798	2334.53	4633.73	12115.3	839092	1.32267e+06	926434	364037	271659	314904
13.35_798.5491m/z	798.549	13.3484	pos	PI(O-16:0/15:1(9Z))	LMGP06020007	Lipids and lipid-like molecules	Glycerophospholipids	Glycerophosphoinositols	M+NH4	C40H77O12P	38.6	1.76	-0.0378833	1.56083	0.000901214	0.00302789	0.492226	1.40661	1.56339e+06	1.11146e+06	1.43118e+06	1.71959e+06	1.18418e+06	1.59029e+06	1.69279e+06	1.76233e+06	1.16075e+06	1.12138e+06	975010	1.04196e+06	1.2255e+06	1.14414e+06
7.42_511.1739m/z	511.174	7.41583	neg	10S,11R-epoxy-punaglandin 3	LMFA03120039	Lipids and lipid-like molecules	Fatty Acyls	Eicosanoids	M-H	C25H33ClO9	38.6	5.33	-0.211165	1.7037	5.83973e-07	8.28551e-06	36.4589	9.44514e+10	453121	4.7974e-06	592765	364801	490590	314398	463918	492255	4.7974e-06	4.7974e-06	4.7974e-06	4.7974e-06	4.7974e-06	4.7974e-06
10.13_586.4102m/z	586.41	10.1267	pos	33-Deoxy-33-hydroperoxyfurohyperforin	HMDB0038387	Lipids and lipid-like molecules	Prenol lipids	Monoterpenoids	M+NH4	C35H52O6	38.5	0	0.0537326	1.13287	7.0789e-05	0.000374629	11.9495	3955.2	216260	54.6774	359383	181610	181832	252533	200678	121523	4.7974e-06	328.065	4.7974e-06	4.7974e-06	4.7974e-06	4.7974e-06
17.40_652.4934m/z	652.493	17.3955	pos	DG(18:4(6Z,9Z,12Z,15Z)/20:5(5Z,8Z,11Z,14Z,17Z)/0:0)	HMDB0007346	Lipids and lipid-like molecules	Glycerolipids	Diradylglycerols	M+NH4	C41H62O5	38.5	0	-0.227876	1.08458	7.06904e-08	1.67446e-06	6.94047	122.826	182722	1487.65	143242	210982	185213	176970	154163	225760	353.416	692.715	259.599	2341.21	1795.17	3483.79
16.80_674.6231m/z	674.623	16.796	pos	Cer(m18:0/24:0)	LMSP00000015	Lipids and lipid-like molecules	Sphingolipids	Other Sphingolipids	M+K	C42H85NO2	38.4	0	3.0082	1.8695	0.00308031	0.00837989	-0.868236	0.547816	816471	1.49041e+06	936147	862510	932887	855400	713640	598242	1.2623e+06	1.06923e+06	1.1478e+06	2.1291e+06	1.65531e+06	1.67872e+06
8.33_598.4099m/z	598.41	8.32918	pos	1-(2-methoxy-docosanyl)-sn-glycero-3-phosphoserine	LMGP03060021	Lipids and lipid-like molecules	Glycerophospholipids	Glycerophosphoserines	M+H	C29H60NO9P	38.3	0.0446	3.48219	2.93171	0.00588542	0.0144741	38.4049	3.63946e+11	1.746e+06	4.7974e-06	1.36574e+06	3.67157e+06	2.79449e+06	690084	1.35569e+06	598389	4.7974e-06	4.7974e-06	4.7974e-06	4.7974e-06	4.7974e-06	4.7974e-06
0.68_539.1385m/z	539.138	0.67645	neg	Phenylglucuronide	HMDB0059806	Organic oxygen compounds	Organooxygen compounds	Carbohydrates and carbohydrate conjugates	2M-H	C12H14O7	38.2	0	-3.9607	1.55368	0.000491891	0.00183299	-5.00781	0.0310813	13915.4	447710	26652.4	9046.08	6334.72	4123.54	17609	19726.8	637698	594942	677442	221251	265425	289500
11.57_607.2690m/z	607.269	11.5671	pos	Protoporphyrinogen IX	HMDB0001097	Organoheterocyclic compounds	Tetrapyrroles and derivatives	Porphyrins	M+K	C34H40N4O4	38.2	0	1.63307	1.40043	3.91771e-09	2.20809e-07	35.8563	6.22041e+10	298418	4.7974e-06	285151	247350	366661	297261	289651	304433	4.7974e-06	4.7974e-06	4.7974e-06	4.7974e-06	4.7974e-06	4.7974e-06
11.88_465.2384m/z	465.238	11.8768	pos	1-(4Z,7Z,10Z,13Z,16Z,19Z-docosahexaenoyl)-glycero-3-phosphate	HMDB0062307	Lipids and lipid-like molecules	Glycerophospholipids	Glycerophosphates	M+H-H2O	C25H39O7P	38.2	0	-3.44445	1.07287	6.77877e-07	9.21941e-06	35.1425	3.79273e+10	181953	4.7974e-06	158171	142306	178469	190574	257654	164541	4.7974e-06	4.7974e-06	4.7974e-06	4.7974e-06	4.7974e-06	4.7974e-06
12.51_762.5203m/z	762.52	12.5132	pos	Gentian Violet	HMDB0014550	Benzenoids	Benzene and substituted derivatives	Diphenylmethanes	2M+NH4	C25H30N3+	38.2	0	-2.03987	1.19817	0.00413437	0.0107397	0.434868	1.35179	1.11009e+06	821201	916417	1.01041e+06	943434	1.16141e+06	1.35881e+06	1.27006e+06	938818	824681	776038	789194	792888	805590
13.50_622.4446m/z	622.445	13.5043	pos	PE(12:0/15:0)	76595	Unclassified	Unclassified	Unclassified	M+H	C32H64NO8P	38.2	5.05	0.622774	1.09255	3.0349e-05	0.000188947	0.686294	1.60914	524804	326139	484476	581444	413318	535999	553740	579850	354516	330244	303822	306694	335228	326329
8.08_615.4003m/z	615.4	8.077	pos	PA(20:0/8:0)	HMDB0115090	Lipids and lipid-like molecules	Glycerophospholipids	Glycerophosphates	M+Na	C31H61O8P	38.2	0	1.15543	1.1079	0.00252744	0.00711418	35.5212	4.93108e+10	236564	4.7974e-06	456734	272730	38084.5	226239	127259	298334	4.7974e-06	4.7974e-06	4.7974e-06	4.7974e-06	4.7974e-06	4.7974e-06
8.34_572.3944m/z	572.394	8.3432	pos	PG(21:0/0:0)	LMGP04050029	Lipids and lipid-like molecules	Glycerophospholipids	Glycerophosphoglycerols	M+NH4	C27H55O9P	38.2	0	4.02962	1.38629	5.28523e-05	0.000294336	10.2872	1249.51	319722	255.878	324762	163588	333881	522144	276048	297912	4.7974e-06	4.7974e-06	1110.83	4.7974e-06	424.435	4.7974e-06
8.74_296.1361m/z	296.136	8.7354	pos	N-Acetyl desmethyl frovatriptan	HMDB0061158	Organoheterocyclic compounds	Indoles and derivatives	Carbazoles	M+Na	C15H19N3O2	38.2	0	-2.92032	1.19768	2.5841e-08	8.10459e-07	2.16478	4.48397	283032	63120.8	256839	277045	322940	272584	257140	311643	25280.2	55333	71653.6	66702.9	81072.7	78682.5
12.70_564.4027m/z	564.403	12.6966	pos	LysoPE(0:0/24:1(15Z))	HMDB0011498	Lipids and lipid-like molecules	Glycerophospholipids	Glycerophosphoethanolamines	M+H	C29H58NO7P	38.1	4.91	0.639915	1.09185	8.27295e-06	6.5402e-05	1.07894	2.11248	366704	173589	317853	322750	351900	371549	456482	379688	220670	177561	162353	149132	154305	177513
13.24_930.6274m/z	930.627	13.2351	pos	LacCer(d18:0/18:0)	LMSP0501AB15	Lipids and lipid-like molecules	Sphingolipids	Neutral glycosphingolipids	M+K	C48H93NO13	38.1	0	-0.477762	1.6845	6.69313e-06	5.5548e-05	0.787354	1.72591	1.08896e+06	630949	912899	1.20904e+06	1.01959e+06	996797	1.17323e+06	1.22219e+06	613742	645909	667872	601950	618102	638119
8.05_378.3212m/z	378.321	8.04893	pos	Arachidonoyl-EA(d8)	LMFA08040044	Lipids and lipid-like molecules	Fatty Acyls	Fatty amides	M+Na	C22H29D8NO2	38.1	0	-1.88991	1.30283	0.00402377	0.0105008	36.0158	6.94785e+10	333316	4.7974e-06	269787	545545	174387	205644	136125	668408	4.7974e-06	4.7974e-06	4.7974e-06	4.7974e-06	4.7974e-06	4.7974e-06
8.74_315.1493m/z	315.149	8.7354	pos	Ranitidine	HMDB0001930	Organic nitrogen compounds	Organonitrogen compounds	Amines	M+H	C13H22N4O3S	38.1	0	2.39101	1.10144	8.21773e-11	1.64752e-08	8.83063	455.287	183979	404.095	172396	195560	191416	171438	166458	206609	13.3458	126.914	93.9097	4.7974e-06	619.9	1570.5
12.47_806.5464m/z	806.546	12.4708	pos	(3'-sulfo)Galbeta-Cer(d18:1/18:0(2OH))	LMSP06020004	Lipids and lipid-like molecules	Sphingolipids	Acidic glycosphingolipids	M+H-H2O	C42H81NO12S	38	7.3	2.07077	1.17377	0.00449909	0.0115154	0.432806	1.34986	1.07774e+06	798407	879422	1.06363e+06	899686	1.04452e+06	1.32477e+06	1.25438e+06	869099	840890	759563	744449	778707	797738
12.80_437.2675m/z	437.267	12.802	neg	LysoPA(0:0/18:0)	HMDB0007850	Lipids and lipid-like molecules	Glycerophospholipids	Glycerophosphates	M-H	C21H43O7P	38	0	0.279627	1.10423	2.28732e-05	0.000150264	1.74088	3.34239	288057	86182.8	227582	265094	218682	318717	362900	335364	45766	112154	125974	61811.3	86350	85041.8
13.32_820.5621m/z	820.562	13.32	pos	PE(22:2(13Z,16Z)/P-18:1(11Z))	HMDB0009578	Lipids and lipid-like molecules	Glycerophospholipids	Glycerophosphoethanolamines	M+K	C45H84NO7P	38	1.68	0.459711	1.54507	0.00089767	0.00301843	0.50409	1.41823	1.49353e+06	1.0531e+06	1.26883e+06	1.51649e+06	1.21662e+06	1.51906e+06	1.65415e+06	1.78604e+06	1.13102e+06	976932	950847	1.04811e+06	1.12378e+06	1.08791e+06
13.62_962.6978m/z	962.698	13.6178	pos	PC(22:2(13Z,16Z)/24:1(15Z))	HMDB0008618	Lipids and lipid-like molecules	Glycerophospholipids	Glycerophosphocholines	M+K	C54H102NO8P	38	0	0.368986	1.12009	2.10173e-06	2.20508e-05	0.829302	1.77683	456771	257071	388211	489673	423983	434231	497918	506607	270217	267198	234156	262100	241440	267316
17.25_578.3970n	601.386	17.2475	pos	PA(10:0/17:0)	HMDB0114774	Lipids and lipid-like molecules	Glycerophospholipids	Glycerophosphates	M+Na, M+K	C30H59O8P	38	0	3.85059	2.96417	4.26424e-08	1.16404e-06	38.0313	2.80905e+11	1.34761e+06	4.7974e-06	1.16179e+06	1.49793e+06	1.41638e+06	1.30082e+06	1.0476e+06	1.66116e+06	4.7974e-06	4.7974e-06	4.7974e-06	4.7974e-06	4.7974e-06	4.7974e-06
8.34_554.3840m/z	554.384	8.3432	pos	PA(10:0/i-14:0)	HMDB0115613	Lipids and lipid-like molecules	Glycerophospholipids	Glycerophosphates	M+NH4	C27H53O8P	38	1.26	4.37533	4.42379	0.000473375	0.00177625	39.4145	7.32719e+11	3.51515e+06	4.7974e-06	6.16316e+06	3.59131e+06	2.09234e+06	4.35917e+06	3.50839e+06	1.37651e+06	4.7974e-06	4.7974e-06	4.7974e-06	4.7974e-06	4.7974e-06	4.7974e-06
8.55_567.3793m/z	567.379	8.55318	pos	PC(16:0/3:1(2E))	LMGP01010668	Lipids and lipid-like molecules	Glycerophospholipids	Glycerophosphocholines	M+NH4	C27H52NO8P	38	0	4.3671	1.09947	8.23308e-07	1.06602e-05	35.191	3.92236e+10	188171	4.7974e-06	169300	221350	238574	156221	129044	214538	4.7974e-06	4.7974e-06	4.7974e-06	4.7974e-06	4.7974e-06	4.7974e-06
9.02_530.2666n	531.274	9.01637	pos	PG(20:5(5Z,8Z,11Z,14Z,17Z)/0:0)	LMGP04050030	Lipids and lipid-like molecules	Glycerophospholipids	Glycerophosphoglycerols	M+H, M+Na, M+NH4	C26H43O9P	38	0	4.07035	4.92639	0.011643	0.0256402	0.847634	1.79955	1.18102e+07	6.56289e+06	8.11274e+06	1.2467e+07	1.50854e+07	9.93835e+06	1.32971e+07	1.19606e+07	1.28951e+06	1.00292e+07	7.21706e+06	1.01847e+07	5.1064e+06	5.5505e+06
0.70_662.1024m/z	662.102	0.704283	neg	Fenugreekine	HMDB0039421	Nucleosides, nucleotides, and analogues	Purine nucleotides	Purine nucleotide sugars	M-H	C21H27N7O14P2	37.9	0	0.801434	1.58124	2.56351e-05	0.000165402	-10.2923	0.000797464	325.627	408328	741.124	534.755	4.7974e-06	4.7974e-06	4.7974e-06	677.883	291452	253636	354239	409897	583743	557003
12.26_605.2534m/z	605.253	12.2582	pos	Mesoporphyrin IX	HMDB0002379	Organoheterocyclic compounds	Tetrapyrroles and derivatives	Porphyrins	M+K	C34H38N4O4	37.9	0	1.62878	1.56794	1.42709e-05	0.000102926	36.2702	8.28734e+10	397577	4.7974e-06	410997	221631	434763	593277	316929	407863	4.7974e-06	4.7974e-06	4.7974e-06	4.7974e-06	4.7974e-06	4.7974e-06
13.24_931.1291m/z	931.129	13.2351	pos	Glucorhein	HMDB0032877	Benzenoids	Anthracenes	Anthracenecarboxylic acids and derivatives	2M+K	C21H18O11	37.9	0	-4.30732	1.50005	1.45666e-05	0.000104603	0.840679	1.79089	832642	464931	663671	964386	756239	799071	885789	926695	473153	480396	454703	460307	432850	488180
13.28_887.1029m/z	887.103	13.2776	pos	Cefuroxime	HMDB0015244	Organoheterocyclic compounds	Lactams	Beta lactams	2M+K	C16H16N4O8S	37.9	0	2.33779	1.33984	0.000201261	0.000881546	0.682759	1.60521	820122	510914	693226	894674	699593	830354	818667	984217	646205	523785	494330	443316	474822	483025
15.75_678.4633n	661.462	15.754	pos	PA(P-16:0/20:5(5Z,8Z,11Z,14Z,17Z))	LMGP10030022	Lipids and lipid-like molecules	Glycerophospholipids	Glycerophosphates	M+NH4, M+Na, M+H-H2O	C39H67O7P	37.9	0	1.28365	2.20965	5.83504e-05	0.000318204	4.59496	24.167	847936	35086.6	832550	359073	1.05602e+06	1.23701e+06	877809	725162	19231.4	34447.7	43644.6	22917.4	40285.6	49992.7
17.42_624.4622m/z	624.462	17.4236	pos	N-(hexadecanoyl)-deoxysphing-4-enine-1-sulfonate	LMSP00000002	Lipids and lipid-like molecules	Sphingolipids	Other Sphingolipids	M+Na	C34H67NO5S	37.9	0	-1.67937	1.16447	6.03924e-07	8.47838e-06	7.06112	133.539	213262	1597	173640	249303	196962	203965	167926	287778	256.87	9325.16	4.7974e-06	4.7974e-06	4.7974e-06	4.7974e-06
17.45_576.5112n	599.503	17.452	pos	Cohibin C	HMDB0035397	Lipids and lipid-like molecules	Fatty Acyls	Fatty alcohols	M+H, M+Na	C37H68O4	37.9	0	-0.90375	1.01745	0.00956404	0.0217693	-2.33281	0.198497	55287.8	278532	64288.4	45142.4	56360.3	89427.7	49342.4	27165.7	445609	466559	379883	155181	110130	113830
0.72_295.0952n	294.083	0.718183	neg	Mebendazole	1074	Unclassified	Unclassified	Unclassified	M-H2O-H, M-H	C16H13N3O3	37.8	0.0409	-1.78199	1.83451	2.3701e-06	2.42489e-05	-5.62371	0.0202813	11098.4	547223	20877	5087.48	4415.82	3264.2	12565.7	20380	550520	634821	701603	632390	367522	396479
12.81_613.2795m/z	613.279	12.8095	pos	Dimethylprotoporphyrin IX dimethyl ester	HMDB0000810	Organoheterocyclic compounds	Tetrapyrroles and derivatives	Porphyrins	M+Na	C36H38N4O4	37.8	0	1.57643	1.20479	2.41329e-09	1.61677e-07	35.4303	4.63003e+10	222121	4.7974e-06	190668	270769	227158	217229	224285	202617	4.7974e-06	4.7974e-06	4.7974e-06	4.7974e-06	4.7974e-06	4.7974e-06
12.81_890.6400m/z	890.64	12.8095	pos	PC(o-22:0/20:4(8Z,11Z,14Z,17Z))	HMDB0013448	Lipids and lipid-like molecules	Glycerophospholipids	Glycerophosphocholines	M+K	C50H94NO7P	37.8	0	0.0444398	1.38296	1.24879e-06	1.46544e-05	1.64163	3.12018	445274	142708	360551	471153	444058	401962	540575	453347	212791	143517	141920	101527	119340	137153
13.19_626.3113m/z	626.311	13.1925	pos	Leukotriene C4	HMDB0001198	Organic acids and derivatives	Carboxylic acids and derivatives	Amino acids, peptides, and analogues	M+H	C30H47N3O9S	37.8	0	1.15777	1.44989	2.43084e-05	0.000158228	36.0805	7.26612e+10	348585	4.7974e-06	298776	465649	360266	218377	502167	246272	4.7974e-06	4.7974e-06	4.7974e-06	4.7974e-06	4.7974e-06	4.7974e-06
13.38_755.0247m/z	755.025	13.3768	pos	Distemonanthin	LMPK12113389	Lipids and lipid-like molecules	Polyketides	Flavonoids	2M+K	C17H10O9	37.8	0	-4.71064	1.10117	0.00126961	0.00402457	0.585227	1.50028	684125	456000	589914	790000	487999	694228	736744	805865	485369	471871	417155	451974	471951	437678
14.96_714.5098m/z	714.51	14.9633	pos	PE(14:0/20:3(5Z,8Z,11Z))	HMDB0008836	Lipids and lipid-like molecules	Glycerophospholipids	Glycerophosphoethanolamines	M+H	C39H72NO8P	37.8	0	4.22423	1.48384	2.70541e-06	2.71433e-05	3.78046	13.7414	374018	27218.3	350153	287754	397447	407239	281334	520180	2016.27	32846.3	36760	25651.1	25969.9	40066.4
10.04_702.3037m/z	702.304	10.0423	pos	OHOHA-PS	LMGP20040027	Lipids and lipid-like molecules	Glycerophospholipids	Oxidized glycerophospholipids	M+K	C31H54NO12P	37.7	0	3.29357	1.37183	1.52364e-05	0.000108501	35.883	6.33667e+10	303995	4.7974e-06	392667	124549	343002	346239	273125	344390	4.7974e-06	4.7974e-06	4.7974e-06	4.7974e-06	4.7974e-06	4.7974e-06
12.00_660.3163m/z	660.316	12.0039	pos	OKHdiA-PS	LMGP20040026	Lipids and lipid-like molecules	Glycerophospholipids	Oxidized glycerophospholipids	M+H-H2O	C31H52NO13P	37.7	0	2.93025	1.25843	5.0169e-07	7.40099e-06	35.5946	5.18866e+10	248921	4.7974e-06	150411	260380	234186	258173	301039	289334	4.7974e-06	4.7974e-06	4.7974e-06	4.7974e-06	4.7974e-06	4.7974e-06
13.25_908.6142m/z	908.614	13.2493	pos	PC(22:2(13Z,16Z)/22:6(4Z,7Z,10Z,13Z,16Z,19Z))	HMDB0008616	Lipids and lipid-like molecules	Glycerophospholipids	Glycerophosphocholines	M+Na	C52H88NO8P	37.7	0	0.274135	1.63123	1.90817e-05	0.000130407	0.71561	1.64218	1.10431e+06	672465	911209	1.19986e+06	1.13316e+06	1.06994e+06	1.07589e+06	1.23579e+06	821467	688165	609781	635910	614265	665201
13.31_843.0768m/z	843.077	13.3059	pos	Shoyuflavone B	HMDB0034589	Phenylpropanoids and polyketides	Isoflavonoids	Isoflav-2-enes	2M+K	C19H14O10	37.7	0	-4.62984	1.32659	0.000646465	0.00230007	0.604905	1.52088	933522	613805	804652	985995	711400	951509	1.01323e+06	1.13435e+06	691602	580779	538337	625340	632196	614576
13.48_644.4576m/z	644.458	13.476	pos	2-carboxy-2-amino-3-O-(13'-methyltetradecanoyl)-4-hydroxy-17-methyloctadec-5-ene-1-sulfonic acid	LMSP01080042	Lipids and lipid-like molecules	Sphingolipids	Sphingoid bases	M+H-H2O	C35H67NO8S	37.6	10.1	3.24038	1.02643	0.000227354	0.000977733	0.649674	1.56881	510631	325489	446285	545076	386599	557390	578472	549963	374965	326911	291619	322217	314756	322464
12.82_604.2460n	587.243	12.8236	pos	11-[(2R)-3-[2-amino-3-methyl-4-(2-methyl-1,3-thiazol-4-yl)but-3-en-1-yl]-2-methyloxiran-2-yl]-3-hydroxy-4,4,6,8-tetramethyl-5-oxo-7-(sulfooxy)undecanoic acid	HMDB0127547	Lipids and lipid-like molecules	Prenol lipids	Diterpenoids	M+H-H2O, M+Na, M+NH4	C27H44N2O9S2	37.5	0	-4.59169	1.16579	4.96218e-10	5.19618e-08	35.3258	4.30659e+10	206604	4.7974e-06	228041	181662	204643	237102	189296	198882	4.7974e-06	4.7974e-06	4.7974e-06	4.7974e-06	4.7974e-06	4.7974e-06
9.26_526.1816n	571.18	9.26088	neg	Physalin A	HMDB0033773	Lipids and lipid-like molecules	Steroids and steroid derivatives	Physalins and derivatives	M-H, M+FA-H	C28H30O10	37.5	0	-4.30872	1.14026	0.000255225	0.00107162	35.468	4.75267e+10	228004	4.7974e-06	298757	117553	258854	195954	373349	123558	4.7974e-06	4.7974e-06	4.7974e-06	4.7974e-06	4.7974e-06	4.7974e-06
10.24_276.0786n	277.086	10.2394	pos	Biotin sulfone	HMDB0004818	Organoheterocyclic compounds	Biotin and derivatives	Unclassified	M+H, M+Na	C10H16N2O5S	37.4	0	2.36647	1.88182	1.11587e-08	4.59856e-07	5.87767	58.7969	550180	9357.3	550287	650151	599183	484022	436639	580798	800.557	13029.4	14830.9	2773.98	12331.8	12377.1
12.78_934.6660m/z	934.666	12.7814	pos	PC(20:2(11Z,14Z)/24:1(15Z))	HMDB0008356	Lipids and lipid-like molecules	Glycerophospholipids	Glycerophosphocholines	M+K	C52H98NO8P	37.4	0	-0.158789	1.11838	1.9834e-06	2.09988e-05	1.55142	2.93105	302660	103260	257097	299987	256688	299813	367058	335317	151480	100076	98620.6	81857	101047	86478.5
14.21_432.1726m/z	432.173	14.2118	pos	Flecainide	HMDB0015326	Benzenoids	Benzene and substituted derivatives	Benzoic acids and derivatives	M+NH4	C17H20F6N2O3	37.4	17.7	2.28362	1.95516	1.3016e-07	2.61452e-06	36.8408	1.2308e+11	590464	4.7974e-06	773773	449599	629829	524201	553490	611891	4.7974e-06	4.7974e-06	4.7974e-06	4.7974e-06	4.7974e-06	4.7974e-06
9.90_599.2403m/z	599.24	9.90152	pos	20-hydroxyecdysone 22-phosphate	LMST01010185	Lipids and lipid-like molecules	Sterol Lipids	Sterols	M+K	C27H45O10P	37.4	0	3.74069	1.18045	5.41687e-11	1.30827e-08	35.3539	4.39135e+10	210671	4.7974e-06	220800	206771	215470	223226	176525	221233	4.7974e-06	4.7974e-06	4.7974e-06	4.7974e-06	4.7974e-06	4.7974e-06
13.08_758.5083m/z	758.508	13.0789	pos	PC(15:0/16:0)	HMDB0007935	Lipids and lipid-like molecules	Glycerophospholipids	Glycerophosphocholines	M+K	C39H78NO8P	37.3	0	-1.90765	1.67642	0.00110247	0.00357474	0.476652	1.39151	1.86204e+06	1.33814e+06	1.59986e+06	2.03138e+06	1.55939e+06	1.84571e+06	1.92498e+06	2.21091e+06	1.18041e+06	1.33242e+06	1.17817e+06	1.4467e+06	1.47786e+06	1.4133e+06
15.80_724.5152m/z	724.515	15.7983	pos	PG(17:0/14:1(9Z))	LMGP04010007	Lipids and lipid-like molecules	Glycerophospholipids	Glycerophosphoglycerols	M+NH4	C37H71O10P	37.3	2.11	4.05903	1.09613	3.69198e-05	0.000220403	1.11335	2.16348	372832	172330	332686	348717	387332	355461	439695	373101	68161.4	183307	234661	213691	186793	147366
7.92_555.5264m/z	555.526	7.92318	pos	9Z,19Z-Heptatriacontadiene	LMFA11000153	Lipids and lipid-like molecules	Fatty Acyls	Hydrocarbons	M+K	C37H72	37.3	0.128	-0.320895	2.23399	9.78937e-07	1.21133e-05	-0.930315	0.524744	860211	1.6393e+06	871638	936887	745050	910382	850385	846926	1.43928e+06	1.52898e+06	1.5116e+06	1.75594e+06	1.8636e+06	1.7364e+06
13.11_729.1576m/z	729.158	13.1074	pos	Hirsutidin	LMPK12010421	Lipids and lipid-like molecules	Polyketides	Flavonoids	2M+K	C18H17O7+	37.2	0	-0.644137	2.3622	6.71049e-05	0.000357899	0.617532	1.53425	2.71426e+06	1.76911e+06	2.30253e+06	2.93232e+06	2.3242e+06	2.82324e+06	2.8775e+06	3.02576e+06	1.78947e+06	1.74357e+06	1.48062e+06	1.78839e+06	1.94532e+06	1.86732e+06
13.46_666.4709m/z	666.471	13.4618	pos	PS(O-16:0/12:0)	LMGP03020001	Lipids and lipid-like molecules	Glycerophospholipids	Glycerophosphoserines	M+H	C34H68NO9P	37.2	0	0.706677	1.02102	0.000241579	0.0010242	0.589915	1.50516	544446	361720	473264	592194	446536	547742	615587	591351	439480	361796	327824	356717	331115	353388
13.55_578.4185m/z	578.418	13.5467	pos	LysoPC(22:1(13Z))	61708	Unclassified	Unclassified	Unclassified	M+H	C30H60NO7P	37.2	0.00419	0.811917	1.04582	7.58013e-05	0.00039623	0.668254	1.58915	500070	314678	429024	528544	410369	509980	555121	567383	359581	320687	286400	291218	313356	316826
14.86_696.4834m/z	696.483	14.8638	pos	PG(12:0/17:1(9Z))	LMGP04010051	Lipids and lipid-like molecules	Glycerophospholipids	Glycerophosphoglycerols	M+NH4	C35H67O10P	37.2	0.0248	3.47884	1.01175	0.00241093	0.0068334	0.687875	1.61091	514676	319494	424644	532795	625883	467387	481809	555539	142627	383576	322767	415380	326495	326120
8.57_421.3634m/z	421.363	8.56718	pos	2-Hydroxy-22-methyltetracosanoic acid	HMDB0040909	Lipids and lipid-like molecules	Fatty Acyls	Fatty acids and conjugates	M+Na	C25H50O3	37.2	0	-4.59942	1.06715	9.82301e-05	0.000487664	4.24921	19.0169	202434	10645	215548	277815	130499	164068	125846	300827	9720.77	6702.89	28795.3	8020.6	2006.8	8623.44
13.16_591.2741m/z	591.274	13.1641	pos	Triterpenoid	HMDB0004309	Lipids and lipid-like molecules	Prenol lipids	Triterpenoids	M+K	C30H48O7S	37.1	0	-1.99287	2.43826	7.53784e-10	7.11565e-08	37.4546	1.88348e+11	903582	4.7974e-06	885704	800210	1.07943e+06	871334	948268	836546	4.7974e-06	4.7974e-06	4.7974e-06	4.7974e-06	4.7974e-06	4.7974e-06
9.62_329.1647m/z	329.165	9.62052	pos	Tolazamide	HMDB0014977	Benzenoids	Benzene and substituted derivatives	Benzenesulfonamides	M+NH4	C14H21N3O3S	37.1	0	1.78478	3.55378	1.84201e-09	1.33706e-07	15.8992	61115.3	1.92344e+06	31.4723	2.19692e+06	2.12938e+06	2.05293e+06	1.80145e+06	1.65225e+06	1.70773e+06	188.834	4.7974e-06	4.7974e-06	4.7974e-06	4.7974e-06	4.7974e-06
13.79_592.4548n	610.489	13.7881	pos	iso-A2E(11-cis)	HMDB0060192	Lipids and lipid-like molecules	Prenol lipids	Sesquiterpenoids	M+NH4, M+K, M+Na, M+H	C42H58NO+	37	0.391	4.97572	6.13627	1.29492e-06	1.51112e-05	0.953945	1.93716	1.23525e+07	6.37658e+06	1.01766e+07	1.30076e+07	1.1588e+07	1.27896e+07	1.40072e+07	1.25458e+07	7.27843e+06	6.7634e+06	5.93128e+06	5.99857e+06	5.90024e+06	6.38759e+06
9.92_643.2666m/z	643.267	9.91562	pos	OKODiA-PA	LMGP20070030	Lipids and lipid-like molecules	Glycerophospholipids	Oxidized glycerophospholipids	M+K	C29H49O11P	37	0	3.71012	1.21903	2.68389e-09	1.72011e-07	35.4565	4.71498e+10	226196	4.7974e-06	268798	194062	234932	238380	195466	225540	4.7974e-06	4.7974e-06	4.7974e-06	4.7974e-06	4.7974e-06	4.7974e-06
13.12_714.4822m/z	714.482	13.1216	pos	PE(14:0/P-18:0)	HMDB0008851	Lipids and lipid-like molecules	Glycerophospholipids	Glycerophosphoethanolamines	M+K	C37H74NO7P	36.9	0.254	-1.89818	2.59943	3.41822e-05	0.00020742	0.666406	1.58711	3.05228e+06	1.92316e+06	2.68511e+06	3.43495e+06	2.54544e+06	3.14501e+06	3.19766e+06	3.30548e+06	2.04226e+06	1.79548e+06	1.67255e+06	1.95809e+06	2.11797e+06	1.95261e+06
0.69_359.0449m/z	359.045	0.6904	neg	[2-hydroxy-1-(1-oxo-1H-isochromen-3-yl)butoxy]sulfonic acid	HMDB0130068	Phenylpropanoids and polyketides	Isocoumarins and derivatives	Unclassified	M+FA-H	C13H14O7S	36.8	0	2.2648	1.0054	0.000346544	0.00137264	-10.4661	0.000706955	126.922	179534	4.7974e-06	4.7974e-06	4.7974e-06	4.7974e-06	4.7974e-06	761.534	260004	286584	207152	118167	97085.1	108210
10.36_776.4490m/z	776.449	10.356	pos	PS(14:1(9Z)/20:4(5Z,8Z,11Z,14Z))	HMDB0012350	Lipids and lipid-like molecules	Glycerophospholipids	Glycerophosphoserines	M+Na	C40H68NO10P	36.8	0.365	2.1957	2.1014	5.73723e-06	4.8936e-05	37.1131	1.48647e+11	713118	4.7974e-06	397330	918107	612240	936537	725915	688577	4.7974e-06	4.7974e-06	4.7974e-06	4.7974e-06	4.7974e-06	4.7974e-06
13.28_597.0791m/z	597.079	13.2776	pos	Deoxyrubroskyrin	HMDB0030866	Benzenoids	Anthracenes	Anthraquinones	M+K	C30H22O11	36.8	0	-0.416735	1.43967	0.0133426	0.0286546	0.283713	1.21732	2.5833e+06	2.12211e+06	2.35346e+06	2.74382e+06	2.03055e+06	2.73935e+06	2.59143e+06	3.04119e+06	2.18263e+06	2.10028e+06	1.89579e+06	2.06023e+06	2.26124e+06	2.23252e+06
13.59_591.2742m/z	591.274	13.5893	pos	Arbekacin	HMDB0015642	Organic oxygen compounds	Organooxygen compounds	Carbohydrates and carbohydrate conjugates	M+K	C22H44N6O10	36.8	0	-1.51494	1.70148	3.7144e-08	1.05764e-06	36.4304	9.26065e+10	444270	4.7974e-06	425634	327453	544024	417244	473592	477675	4.7974e-06	4.7974e-06	4.7974e-06	4.7974e-06	4.7974e-06	4.7974e-06
3.82_791.5565m/z	791.556	3.81865	neg	PG(O-20:0/20:5(5Z,8Z,11Z,14Z,17Z))	LMGP04020064	Lipids and lipid-like molecules	Glycerophospholipids	Glycerophosphoglycerols	M-H2O-H	C46H83O9P	36.8	11.5	-3.8808	2.19207	0.00337493	0.00903519	-3.27941	0.102991	109812	1.06623e+06	196432	110982	314727	14664.2	7646.6	14421.2	1.40489e+06	1.63416e+06	1.74906e+06	730677	456725	421894
9.87_297.1388m/z	297.139	9.87337	pos	Didemethylcitalopram	HMDB0060472	Benzenoids	Benzene and substituted derivatives	Phenylbutylamines	M+H	C18H17FN2O	36.6	0	-3.17989	2.14999	2.00244e-11	7.10605e-09	6.21986	74.5357	707562	9492.93	758012	702575	761262	694656	615944	712923	1530.44	7371.5	11211.2	9115.34	14481.1	13248
0.64_906.8255m/z	906.825	0.641383	pos	4,4-Dimethyl-14alpha-hydroxymethyl-5alpha-cholesta-8-en-3beta-ol	HMDB0012160	Lipids and lipid-like molecules	Prenol lipids	Triterpenoids	2M+NH4	C30H52O2	36.5	0	-2.06403	1.52493	1.28784e-09	1.04571e-07	7.81498	225.186	356048	1581.12	428868	370282	326577	357851	313455	339253	4069.29	2673.17	2744.28	4.7974e-06	4.7974e-06	4.7974e-06
10.31_321.1355m/z	321.136	10.3098	pos	Flumazenil	HMDB0015336	Organoheterocyclic compounds	Benzodiazepines	1,4-benzodiazepines	M+NH4	C15H14FN3O3	36.5	0	-0.754172	1.08884	3.04502e-09	1.87626e-07	4.46501	22.0852	189748	8591.62	158629	220798	178967	190732	178859	210501	14659.9	7066.82	7712.49	6669.4	7568.74	7872.36
12.51_763.0219m/z	763.022	12.5132	pos	5'-Carboxy meloxicam	HMDB0060779	Organoheterocyclic compounds	Benzothiazines	Unclassified	2M+H	C14H11N3O6S2	36.4	0	-4.27417	1.08648	0.000915478	0.00306594	0.500955	1.41515	743702	525529	609903	741749	639803	763256	895040	812459	604282	496355	512868	501571	490690	547406
13.28_886.6013m/z	886.601	13.2776	pos	3-O-Sulfogalactosylceramide (d18:1/22:0)	HMDB0012316	Lipids and lipid-like molecules	Sphingolipids	Glycosphingolipids	M+Na	C46H89NO11S	36.4	1.02	-4.15069	1.62126	0.00031338	0.00126374	0.731221	1.66004	1.15643e+06	696625	915712	1.32095e+06	966174	1.21528e+06	1.11414e+06	1.4063e+06	840072	714067	620820	665007	640037	699746
0.64_770.8507m/z	770.851	0.641383	pos	7Z,11Z-Heptacosadiene	LMFA11000145	Lipids and lipid-like molecules	Fatty Acyls	Hydrocarbons	2M+NH4	C27H52	36.3	0	4.03503	1.73432	1.29704e-10	2.18027e-08	6.46935	88.6074	461763	5211.34	538353	462069	438315	472169	423317	436357	14191.5	8578.54	8498.05	4.7974e-06	4.7974e-06	4.7974e-06
12.40_972.4804m/z	972.48	12.4	pos	Betavulgaroside I	HMDB0029357	Lipids and lipid-like molecules	Prenol lipids	Terpene glycosides	M+NH4	C47H70O20	36.3	0	0.601096	1.09604	0.000396778	0.00153481	2.85984	7.25937	244869	33731.4	284089	123957	300496	390108	204814	165747	11077	21522.1	39619.6	46083.8	34593.4	49492.4
12.89_714.5358m/z	714.536	12.8944	pos	Sativic acid	LMFA02000148	Lipids and lipid-like molecules	Fatty Acyls	Octadecanoids	2M+NH4	C18H36O6	36.3	0.103	-0.609821	3.6085	2.99801e-08	9.07596e-07	1.69693	3.24211	2.90416e+06	895761	2.71308e+06	2.88926e+06	2.72165e+06	2.81067e+06	3.22351e+06	3.06677e+06	1.38662e+06	762680	797156	686812	884493	856809
13.18_671.1248m/z	671.125	13.1783	pos	3,4,5-trihydroxy-6-(2-hydroxy-3-methoxyphenoxy)oxane-2-carboxylic acid	HMDB0128036	Organic oxygen compounds	Organooxygen compounds	Carbohydrates and carbohydrate conjugates	2M+K	C13H16O9	36	0	4.41711	1.34976	0.0042223	0.0109326	0.337913	1.26393	1.77489e+06	1.40426e+06	1.55087e+06	1.95424e+06	1.41829e+06	1.93153e+06	1.89372e+06	1.90068e+06	1.49423e+06	1.36998e+06	1.25884e+06	1.38092e+06	1.49523e+06	1.42638e+06
3.72_777.0798m/z	777.08	3.71517	neg	Progoitrin	HMDB0034071	Organic oxygen compounds	Organooxygen compounds	Carbohydrates and carbohydrate conjugates	2M-H	C11H19NO10S2	36	1.28	-3.81746	1.24384	3.65556e-05	0.000218569	-4.10014	0.0583091	15986.1	274162	40001.9	9998.07	36192.4	1810.4	2143.81	5770.25	339836	340844	377052	224876	187030	175334
11.82_637.2796m/z	637.28	11.8206	pos	Thiazinamium	HMDB0240235	Organoheterocyclic compounds	Benzothiazines	Phenothiazines	2M+K	C18H23N2S+	35.7	0	0.0468857	1.46514	1.64864e-09	1.2305e-07	35.9907	6.82789e+10	327561	4.7974e-06	340783	274564	302968	389232	318194	339625	4.7974e-06	4.7974e-06	4.7974e-06	4.7974e-06	4.7974e-06	4.7974e-06
13.08_759.1770m/z	759.177	13.0789	pos	3-Methoxy-4-hydroxyphenylglycol glucuronide	HMDB0000496	Organic oxygen compounds	Organooxygen compounds	Carbohydrates and carbohydrate conjugates	2M+K	C15H20O10	35.7	0	3.60119	1.28498	0.00136051	0.0042524	0.48808	1.40258	1.08454e+06	773247	912104	1.17331e+06	887086	1.1289e+06	1.11901e+06	1.28682e+06	670996	800182	681720	829285	855821	801478
13.11_729.4921m/z	729.492	13.1074	pos	PE-Cer(d15:1(4E)/20:0(2OH))	LMSP03020074	Lipids and lipid-like molecules	Sphingolipids	Phosphosphingolipids	M+K	C37H75N2O7P	35.6	3.52	-3.23096	2.31045	0.000388862	0.00150968	0.592784	1.50815	2.82229e+06	1.87135e+06	2.31476e+06	3.22388e+06	2.39235e+06	2.9047e+06	2.87812e+06	3.21993e+06	1.83296e+06	1.90003e+06	1.52553e+06	1.80518e+06	2.14538e+06	2.01904e+06
3.84_793.5699m/z	793.57	3.83597	pos	PS(15:0/20:1(11Z))	HMDB0112285	Lipids and lipid-like molecules	Glycerophospholipids	Glycerophosphoserines	M+NH4	C41H78NO10P	35.4	0	-0.356588	1.36111	0.0104177	0.0233527	-9.41563	0.00146425	590.084	402995	2291.67	569.153	679.677	4.7974e-06	4.7974e-06	4.7974e-06	689208	552887	797643	149460	120400	108372
13.16_685.4658m/z	685.466	13.1641	pos	1-(O-alpha-D-glucopyranosyl)-27-keto-(1,3R,29R)-triacontanetriol	LMFA13010029	Lipids and lipid-like molecules	Fatty Acyls	Fatty acyl glycosides	M+K	C36H70O9	35.2	4.14	1.04214	2.18906	0.000991505	0.0032624	0.441856	1.35835	3.38207e+06	2.48984e+06	3.01342e+06	3.82693e+06	2.74333e+06	3.51101e+06	3.61559e+06	3.58217e+06	2.8447e+06	2.26949e+06	2.18663e+06	2.4999e+06	2.58131e+06	2.55699e+06
1.24_598.1794m/z	598.179	1.23738	pos	Isocarlinoside	HMDB0030721	Phenylpropanoids and polyketides	Flavonoids	Flavonoid glycosides	M+NH4	C26H28O15	34.5	0	4.67215	1.34524	0.00146397	0.00451392	-9.20368	0.00169596	581.412	342822	2444.92	4.7974e-06	4.7974e-06	4.7974e-06	4.7974e-06	1043.55	613882	441229	475758	150089	171636	204336
13.28_597.4136m/z	597.414	13.2776	pos	Stigmasteryl glucoside	LMST01040204	Lipids and lipid-like molecules	Sterol Lipids	Sterols	M+Na	C35H58O6	34.1	1.03	1.81643	1.34015	0.0165724	0.0342697	0.29791	1.22936	2.20699e+06	1.79523e+06	1.94425e+06	2.30789e+06	1.67189e+06	2.44842e+06	2.2948e+06	2.57471e+06	1.83263e+06	1.72549e+06	1.63797e+06	1.79357e+06	1.8916e+06	1.89014e+06
13.06_773.5181m/z	773.518	13.0647	pos	MGDG(18:3(9Z,12Z,15Z)/18:4(6Z,9Z,12Z,15Z))	LMGL05010014	Lipids and lipid-like molecules	Glycerolipids	Glycosyldiradylglycerols	M+H	C45H72O10	32.9	0	-2.27683	1.24187	0.00250055	0.00704883	0.415354	1.33363	1.20171e+06	901088	1.05191e+06	1.39194e+06	968077	1.21281e+06	1.1887e+06	1.39686e+06	830332	901485	842700	986385	943564	902063
9.26_951.3576m/z	951.358	9.26088	neg	1-(2H-1,3-Benzodioxol-5-yl)-2-[2,6-dimethoxy-4-(prop-2-en-1-yl)phenoxy]propyl benzoate	HMDB0039249	Benzenoids	Benzene and substituted derivatives	Benzoic acids and derivatives	2M-H	C28H28O7	32.3	0	-2.20527	1.28611	0.00133583	0.00419033	35.9211	6.50626e+10	312131	4.7974e-06	344308	141866	331079	264202	624093	167241	4.7974e-06	4.7974e-06	4.7974e-06	4.7974e-06	4.7974e-06	4.7974e-06
7.75_386.1838n	387.191	7.74662	pos	6-bromo-eicosa-5E,9Z-dienoic acid	96825	Lipids and lipid-like molecules	Fatty Acyls	Fatty Acids and Conjugates	M+H, M+Na, M+K, 2M+K, 2M+H, 2M+Na, M+H-H2O	C20H35BrO2	31.7	14.5	4.66728	4.24967	0.000961713	0.00318901	8.99828	511.39	3.29597e+06	6445.12	2.16256e+06	6.30582e+06	2.7957e+06	2.3062e+06	1.7591e+06	4.44643e+06	4315.92	5353.84	6104.19	12772.3	4371.87	5752.6
