# Supplementary material for: New Insights Into the Antibacterial Mechanism of Cryptotanshinone, a Representative Diterpenoid Quinone From Salvia miltiorrhiza Bunge
Source: Front Microbiol. 2021 Feb 25;12:647289. doi: 10.3389/fmicb.2021.647289 (PMC7950322; doi:10.3389/fmicb.2021.647289)
Supplement: Supplementary Data Set 2 — D1-6 is DMSO-treated group. [file Table_2.XLSX]

## Sheet: CT_Con
Metabolites	Y-1	Y-2	Y-3	Y-4	Y-5	Y-6	D-1	D-2	D-3	D-4	D-5	D-6
PG(15:0/0:0)	69296.1	48938.8	47811	87886.4	71858.7	78225.3	1.43738e+06	1.34116e+06	1.58145e+06	942865	752366	775119
PE(16:0/0:0)	1.262e+06	1.77285e+06	1.33266e+06	1.53457e+06	1.64547e+06	1.562e+06	595204	507904	803416	459382	516630	499472
PG(16:0/0:0)[U]	101146	112602	88020.5	147408	154767	139106	555800	503952	1.04301e+06	330881	377042	389282
LysoPE(15:0/0:0)	409292	249537	384225	717505	480149	508635	3.12318e+06	2.77056e+06	5.70522e+06	2.35025e+06	2.35819e+06	2.36534e+06
PE(18:1(9Z)/0:0)	5.70457e+06	6.6901e+06	6.10027e+06	6.12027e+06	6.02199e+06	6.50862e+06	840936	684378	642104	654391	637460	664420
PE(17:0/0:0)	140645	139715	138832	170714	175177	155928	707040	626283	1.28432e+06	562881	664236	650746
LysoPE(18:0/0:0)	1.76719e+06	2.55113e+06	1.64677e+06	1.95929e+06	2.00604e+06	2.13049e+06	1.05624e+06	827652	775164	756095	824677	852407
PG(17:0/0:0)	80429	113754	119389	137185	123373	116620	2.10716e+06	1.76876e+06	3.52812e+06	1.32789e+06	1.40062e+06	1.43979e+06
LysoPE(18:2(9Z,12Z)/0:0)	305547	399135	332282	374973	404921	386654	103082	75123.1	104434	87551.1	92833.4	93095.8
PE(15:0/15:0)	4.90797e+06	5.89489e+06	5.64726e+06	1.831e+06	1.61252e+06	1.99182e+06	3.16994e+06	666381	1.96974e+06	1.47481e+06	750339	1.34816e+06
PE-NMe(15:0/14:0)	9.20166e+06	486043	5.6156e+06	4.85319e+06	856373	5.98404e+06	7.60682e+06	6.06004e+06	7.78933e+06	9.18552e+06	8.49643e+06	1.21373e+07
PG(12:0/12:0)[U]	316358	136918	194741	253046	197128	229155	4.7974e-06	4.7974e-06	4.7974e-06	4.7974e-06	4.7974e-06	4.7974e-06
PG(12:0/17:0)	3.95043e+06	5.452e+06	5.39296e+06	4.14928e+06	4.72804e+06	4.02387e+06	1.63531e+06	3.56867e+06	3.96238e+06	3.7447e+06	2.83431e+06	2.59181e+06
LysoPA(0:0/18:2(9Z,12Z))	42665.3	24390.5	31118.7	55769.5	39102.2	46667.3	727741	759605	1.89951e+06	407795	415645	409592
PG(13:0/14:0)	5.78165e+06	8.23918e+06	8.48492e+06	6.82007e+06	6.58244e+06	7.16836e+06	2.13732e+06	5.87556e+06	5.73951e+06	6.29958e+06	4.79192e+06	5.04135e+06
PA(21:4(6Z,9Z,12Z,15Z)/0:0)	575745	188912	741650	1.18561e+06	1.11868e+06	905752	2629.37	2935.83	3316.87	2825.98	2301.68	4032.04
PE-NMe2(20:0/20:3(8Z,11Z,14Z))	1.04697e+06	1.26043e+06	955890	1.22584e+06	1.33365e+06	1.49808e+06	860944	789761	663528	720632	714762	761254
PA(P-16:0/12:0)	721731	445429	529430	742072	431051	371275	4.7974e-06	4.7974e-06	4.7974e-06	4.7974e-06	511.999	4.7974e-06
PA(8:0/19:0)	1.85029e+06	2.55628e+06	2.36137e+06	2.19845e+06	2.09835e+06	3.18184e+06	959.167	280.137	1961.34	4.7974e-06	1759.23	1220.4
PA(P-16:0/13:0)	226769	568070	380496	304530	332895	450076	4.7974e-06	4.7974e-06	4.7974e-06	4.7974e-06	4.7974e-06	4.7974e-06
PE(12:0/15:0)	484476	581444	413318	535999	553740	579850	354516	330244	303822	306694	335228	326329
PA(20:0/8:0)	456734	272730	38084.5	226239	127259	298334	4.7974e-06	4.7974e-06	4.7974e-06	4.7974e-06	4.7974e-06	4.7974e-06
PG(21:0/0:0)	324762	163588	333881	522144	276048	297912	4.7974e-06	4.7974e-06	1110.83	4.7974e-06	424.435	4.7974e-06
LysoPE(0:0/24:1(15Z))	317853	322750	351900	371549	456482	379688	220670	177561	162353	149132	154305	177513
LysoPA(0:0/18:0)	227582	265094	218682	318717	362900	335364	45766	112154	125974	61811.3	86350	85041.8
PE(22:2(13Z,16Z)/P-18:1(11Z))	1.26883e+06	1.51649e+06	1.21662e+06	1.51906e+06	1.65415e+06	1.78604e+06	1.13102e+06	976932	950847	1.04811e+06	1.12378e+06	1.08791e+06
PC(22:2(13Z,16Z)/24:1(15Z))	388211	489673	423983	434231	497918	506607	270217	267198	234156	262100	241440	267316
PA(10:0/17:0)	1.16179e+06	1.49793e+06	1.41638e+06	1.30082e+06	1.0476e+06	1.66116e+06	4.7974e-06	4.7974e-06	4.7974e-06	4.7974e-06	4.7974e-06	4.7974e-06
PA(10:0/i-14:0)	6.16316e+06	3.59131e+06	2.09234e+06	4.35917e+06	3.50839e+06	1.37651e+06	4.7974e-06	4.7974e-06	4.7974e-06	4.7974e-06	4.7974e-06	4.7974e-06
PC(16:0/3:1(2E))	169300	221350	238574	156221	129044	214538	4.7974e-06	4.7974e-06	4.7974e-06	4.7974e-06	4.7974e-06	4.7974e-06
PG(20:5(5Z,8Z,11Z,14Z,17Z)/0:0)	8.11274e+06	1.2467e+07	1.50854e+07	9.93835e+06	1.32971e+07	1.19606e+07	1.28951e+06	1.00292e+07	7.21706e+06	1.01847e+07	5.1064e+06	5.5505e+06
PA(P-16:0/20:5(5Z,8Z,11Z,14Z,17Z))	832550	359073	1.05602e+06	1.23701e+06	877809	725162	19231.4	34447.7	43644.6	22917.4	40285.6	49992.7
PC(o-22:0/20:4(8Z,11Z,14Z,17Z))	360551	471153	444058	401962	540575	453347	212791	143517	141920	101527	119340	137153
PE(14:0/20:3(5Z,8Z,11Z))	350153	287754	397447	407239	281334	520180	2016.27	32846.3	36760	25651.1	25969.9	40066.4
PC(22:2(13Z,16Z)/22:6(4Z,7Z,10Z,13Z,16Z,19Z))	911209	1.19986e+06	1.13316e+06	1.06994e+06	1.07589e+06	1.23579e+06	821467	688165	609781	635910	614265	665201
PC(20:2(11Z,14Z)/24:1(15Z))	257097	299987	256688	299813	367058	335317	151480	100076	98620.6	81857	101047	86478.5
PC(15:0/16:0)	1.59986e+06	2.03138e+06	1.55939e+06	1.84571e+06	1.92498e+06	2.21091e+06	1.18041e+06	1.33242e+06	1.17817e+06	1.4467e+06	1.47786e+06	1.4133e+06
PG(17:0/14:1(9Z))	332686	348717	387332	355461	439695	373101	68161.4	183307	234661	213691	186793	147366
LysoPC(22:1(13Z))	429024	528544	410369	509980	555121	567383	359581	320687	286400	291218	313356	316826
PG(12:0/17:1(9Z))	424644	532795	625883	467387	481809	555539	142627	383576	322767	415380	326495	326120
PE(14:0/P-18:0)	2.68511e+06	3.43495e+06	2.54544e+06	3.14501e+06	3.19766e+06	3.30548e+06	2.04226e+06	1.79548e+06	1.67255e+06	1.95809e+06	2.11797e+06	1.95261e+06
PS(14:1(9Z)/20:4(5Z,8Z,11Z,14Z))	397330	918107	612240	936537	725915	688577	4.7974e-06	4.7974e-06	4.7974e-06	4.7974e-06	4.7974e-06	4.7974e-06
PG(O-20:0/20:5(5Z,8Z,11Z,14Z,17Z))	196432	110982	314727	14664.2	7646.6	14421.2	1.40489e+06	1.63416e+06	1.74906e+06	730677	456725	421894
PE-Cer(d15:1(4E)/20:0(2OH))	2.31476e+06	3.22388e+06	2.39235e+06	2.9047e+06	2.87812e+06	3.21993e+06	1.83296e+06	1.90003e+06	1.52553e+06	1.80518e+06	2.14538e+06	2.01904e+06
